# Supplementary material for: Exploring induced pluripotency in human fibroblasts via construction, validation, and application of a gene regulatory network
Source: PLoS One. 2019 Aug 2;14(8):e0220742. doi: 10.1371/journal.pone.0220742 (PMC6677386; doi:10.1371/journal.pone.0220742)
Supplement: S2 File — (TXT) [file pone.0220742.s002.txt]

TF	Target	Group	Class	Link strength (whole network)	Uncertainty (whole network)	Link strength (SUBN1)	Uncertainty (SUBN1)	Link strength (SUBN2)	Uncertainty (SUBN2)	Refrence(s)
OSR1	EMX2	2	1	-0.154626876783	0.362243046613	0.16393510014	0.21431172943	-0.0132946756118	0.316573270832	Marbach et. al. (2016)
TFAP2C	IRX2	2	1	-0.334905689657	0.22875448131	-0.441216482595	0.246927149438	-0.514699740979	0.314646396466	Marbach et. al. (2016)
TFAP2C	EOMES	2	1	0.630528005572	0.148216463867	0.746939127427	0.171067053143	0.875870051137	0.214600208251	Marbach et. al. (2016)
TFAP2C	SOX17	2	1	0.666910452745	0.250625244284	0.49100418124	0.170201130317	0.871230412138	0.200367450775	Marbach et. al. (2016)
TFAP2C	FOXA2	2	1	-0.224969448268	0.175946433199	-0.180939474176	0.235459393524	-0.379323231454	0.32681425062	Marbach et. al. (2016)
TFAP2C	REST	2	1	0.33836296183	0.27603521178	0.0921681770685	0.304588085787	0.283708206063	0.11116020542	Marbach et. al. (2016)
TFAP2C	PRDM14	2	1	0.549780577472	0.151301362955	0.693134150729	0.171900285074	0.391321587745	0.251433319415	Marbach et. al. (2016)
MEIS2	OSR1	2	1	0.310652752256	0.123008520193	0.162159049568	0.105622937463	0.0841124895605	0.0892044072855	Marbach et. al. (2016)
MEIS2	TFAP2C	2	1	-0.202558529237	0.118327680501	-0.215961764816	0.104389891318	-0.365267627632	0.210331179305	Marbach et. al. (2016)
MEIS2	MEIS2	2	1	-0.218634635714	0.11612176641	-0.0489543161167	0.199466078473	-0.0920398528994	0.0808195748639	Marbach et. al. (2016)
MEIS2	CDH1	2	1	-0.519044061359	0.142864430934	0.237955081539	0.146997761664	0.208182184515	0.173783421478	Marbach et. al. (2016)
MEIS2	TGIF2	2	1	-0.609209568079	0.132675957782	-0.503906174379	0.12868572857	-0.0324481043385	0.13303757604	Marbach et. al. (2016)
FOXD3	BMP2	2	1	0.959906413435	0.0880814049663	0.51254787761	0.366898315231	0.748121459556	0.331734133523	Marbach et. al. (2016)
FOXD3	GATA6	2	1	0.310405781121	0.0808896028532	-0.0107753262678	0.00710172783763	-0.00774728166807	0.0417505031243	Marbach et. al. (2016)
FOXD3	KLF4	2	1	-0.524839829109	0.154796587112	-0.0263332135471	0.0120675869864	-0.0431979333304	0.0174597151426	Marbach et. al. (2016)
FOXD3	NEFM	2	1	1.0	0.0	1.0	0.0	1.0	0.0	Marbach et. al. (2016)
FOXD3	PRDM14	2	1	-0.197888190717	0.0666130184865	-0.000100479071372	0.0136262575841	-0.00658960944798	0.0287379565745	Marbach et. al. (2016)
FOXD3	TGIF2	2	1	0.34668537344	0.0678382405719	0.290308773936	0.0456832952856	0.672021538396	0.139069302597	Marbach et. al. (2016)
FOXD3	MEIS1	2	1	-0.299898161571	0.137195092407	0.000271102480819	0.021974299825	-0.0259614139065	0.0263296097974	Marbach et. al. (2016)
LIN28	OCT4	1	1	0.916967541499	0.207143162341	0.869551499352	0.146140507455	0.456078546358	0.0954032789908	Qiu et. al. (2010)
ZIC2	PDPN	2	1	-0.474011581826	0.333156556872	-0.416066473975	0.232304707721	-0.651397257841	0.632011418932	Marbach et. al. (2016)
ZIC2	C1R	2	1	0.186520294099	0.103724791086	-0.178670984499	0.629338872686	-0.0121697182307	0.538382664478	Marbach et. al. (2016)
ZIC2	CA4	2	1	-0.187186565946	0.0438486120785	-0.61668412237	0.202219005017	-0.270802019154	0.143667534004	Marbach et. al. (2016)
ZIC2	CDX1	2	1	0.0884457431049	0.0699602561175	0.0721693078003	0.0483991866977	0.0323195249395	0.0501621984671	Marbach et. al. (2016)
ZIC2	WT1	2	1	-0.32216380396	0.223738643	-0.144888657418	0.141623942797	0.00739009344925	0.0347123827766	Marbach et. al. (2016)
ZIC2	SLC30A1	2	1	-0.314579931073	0.135423414847	-0.361427449	0.132238856057	-0.0637418690955	0.00618767016769	Marbach et. al. (2016)
ZIC2	ZNF503	2	1	-0.256829965823	0.0907313180478	-0.452621140627	0.0177541630252	-0.385489765509	0.0115665880971	Marbach et. al. (2016)
ZIC2	CCL2	2	1	-0.304050980333	0.0839280727897	-0.911627869551	0.310158718941	-0.566944208181	0.637953899542	Marbach et. al. (2016)
ZIC2	STEAP2	2	1	-0.300973282935	0.176538742244	-0.715565179571	0.23210458258	-0.668223350375	0.595364284087	Marbach et. al. (2016)
ZIC2	OCT4	2	1	-0.446725670778	0.119193769722	-0.623481397501	0.284152015241	-0.665925229265	0.332732168584	Marbach et. al. (2016)
ZIC2	GATA6	2	1	-0.0868332456731	0.0904069161291	-0.0661257684139	0.125117785013	-0.659161010467	0.341236775856	Marbach et. al. (2016)
ZIC2	CBX5	2	1	-0.140742008786	0.0426649684298	-0.208353879325	0.0582329960105	-0.0134715887841	0.280519683462	Marbach et. al. (2016)
ZIC2	CDH1	2	1	0.849680586745	0.116985059491	0.526211982915	0.232688904487	0.819965210919	0.150670299392	Marbach et. al. (2016)
ZIC2	SOX2	2	1	-0.609977689859	0.156426423611	-0.411969351455	0.2668796963	-0.64498399804	0.223497308525	Marbach et. al. (2016)
ZIC2	MEIS1	2	1	0.250555909516	0.317313567741	0.140350621782	0.439365744268	0.520606170038	0.373037637924	Marbach et. al. (2016)
ZIC2	LINGO1	2	1	-0.464238061154	0.0707329146952	-0.450285123271	0.129625553219	-0.18790159777	0.256626240653	Marbach et. al. (2016)
ZIC2	STAT3	2	1	-0.119956077244	0.0398235644824	-0.0917111904727	0.0525008277612	-0.23285428442	0.225128456047	Marbach et. al. (2016)
ZIC2	GSTT2	2	1	-0.187987797894	0.106115119817	-0.379553588274	0.217997068235	0.197349043945	0.13228529927	Marbach et. al. (2016)
ZIC3	DPYSL2	2	1	-0.229618323906	0.075960313218	-0.367511072441	0.253975015486	-0.199651971911	0.0770672952469	Marbach et. al. (2016)
ZIC3	TFAP2C	2	1	0.281355748669	0.290774225141	0.379551372595	0.246677302197	0.0121984951564	0.161983580685	Marbach et. al. (2016)
ZIC3	C1R	2	1	0.220238811057	0.249775210337	0.511346797991	0.466798855368	-0.0837523948444	0.222673612625	Marbach et. al. (2016)
ZIC3	RAI1	2	1	0.217747049884	0.0776998071747	0.156258727661	0.0567844150766	0.318840236774	0.0872121104478	Marbach et. al. (2016)
ZIC3	NKX2-5	2	1	0.0999066150059	0.0235985391816	0.139126889095	0.0492090410718	0.0515227617682	0.0271742984497	Marbach et. al. (2016)
ZIC3	LIN28	2	1	0.46366023332	0.0751042943311	0.622309731857	0.135899148204	0.904246299994	0.153386991757	Marbach et. al. (2016)
ZIC3	ZIC2	2	1	0.185745617476	0.18603949111	0.13993634055	0.168339916695	-0.422900812695	0.407494200314	Marbach et. al. (2016)
ZIC3	LHX2	2	1	0.106094399793	0.0988014333945	0.104515385954	0.115068992029	-0.036246605784	0.108260888658	Marbach et. al. (2016)
ZIC3	WT1	2	1	0.232355485999	0.161382439153	0.0338740247288	0.0663366133631	-0.0023454946349	0.0051573842853	Marbach et. al. (2016)
ZIC3	MMP2	2	1	-0.238776444042	0.19203450857	-0.229638135473	0.193204172162	-0.532664272033	0.08628709695	Marbach et. al. (2016)
ZIC3	RASL11B	2	1	0.288698997497	0.35664831843	0.570283964152	0.342041909651	0.0666372581573	0.0759376840317	Marbach et. al. (2016)
ZIC3	STEAP2	2	1	-0.5350370028	0.150476361011	-0.282067296182	0.213254037096	-0.718834327441	0.22649401697	Marbach et. al. (2016)
ZIC3	EMX2	2	1	0.173929649748	0.10961081753	0.251138550607	0.10184362978	0.0339925071483	0.0479792010539	Marbach et. al. (2016)
ZIC3	PIM2	2	1	0.245370044343	0.0918854364042	0.237317711478	0.105868011003	0.146554127463	0.111420386591	Marbach et. al. (2016)
ZIC3	OCT4	2	1	-0.147898319096	0.0421588388092	-0.165297269392	0.0584397114909	-0.124179775427	0.069097723998	Marbach et. al. (2016)
ZIC3	GATA6	2	1	0.575275606913	0.141428400633	0.53628780694	0.137486319901	0.92182463655	0.165173188388	Marbach et. al. (2016)
ZIC3	ZNF664	2	1	-0.239598274538	0.180314786154	-0.263387937057	0.165588074014	-0.225062492846	0.0877464617023	Marbach et. al. (2016)
ZIC3	SOX2	2	1	-0.191730394406	0.0539486888119	-0.415378283632	0.135255919868	-0.235725160823	0.10244335346	Marbach et. al. (2016)
ZIC3	MEIS1	2	1	0.0842686849559	0.288704338401	0.272274580674	0.354706342148	0.808125359228	0.237642411787	Marbach et. al. (2016)
ZIC3	STAT3	2	1	-0.24693401031	0.058672562674	-0.165041441063	0.0439193665928	-0.135272191163	0.0570820643719	Marbach et. al. (2016)
ZIC3	GSTT2	2	1	0.265824467944	0.132307513174	0.405167137369	0.192373162049	-0.247931964139	0.156608455113	Marbach et. al. (2016)
LEF1	GBX2	2	1	0.61641271142	0.414253456195	0.547433974222	0.0586619135281	0.248588345412	0.0602837922675	Marbach et. al. (2016)
LEF1	ZIC2	2	1	0.517574775105	0.18673999213	0.386534809452	0.186207940557	0.792666944896	0.380545912114	Marbach et. al. (2016)
LEF1	SOX17	2	1	-0.55082313222	0.268469673304	-0.705670329895	0.195748603601	-0.714456716665	0.323284383001	Marbach et. al. (2016)
LEF1	PRDM14	2	1	-0.798525263089	0.179923116936	-0.745954439044	0.181470431172	-0.891493554523	0.220018449212	Marbach et. al. (2016)
LEF1	SOX2	2	1	0.468018882337	0.144211220382	0.580654589706	0.248255434511	0.87264302495	0.174277068725	Marbach et. al. (2016)
CDX1	EMX2	2	1	0.832753598408	0.25799545519	0.794507155144	0.251362118278	0.0475810373137	0.587656760931	Marbach et. al. (2016)
IRX2	ZIC2	2	1	-0.438402805324	0.145932785983	-0.331932889698	0.157949377957	-0.547249736354	0.258088492537	Marbach et. al. (2016)
IRX2	GSC	2	1	-0.592443832661	0.143892037187	-0.464522315415	0.115105342581	-0.396870192895	0.117951549354	Marbach et. al. (2016)
IRX2	EOMES	2	1	-0.616255945962	0.167039535649	-0.586888751572	0.218267497554	-0.479530969514	0.265797350703	Marbach et. al. (2016)
EOMES	HAND1	2	1	0.890981140489	0.104834425072	0.883525384542	0.0718099152663	0.886437201254	0.152433129256	Marbach et. al. (2016)
EOMES	ANXA1	2	1	-0.595678020848	0.26293665834	-0.842957806646	0.194747984231	0.069523855068	0.689412201736	Marbach et. al. (2016)
EOMES	CBX5	2	1	-0.194741810651	0.0631559724203	-0.23083849704	0.0767295436036	-0.184646993397	0.20460726186	Marbach et. al. (2016)
EOMES	KLF4	2	1	-0.65056668928	0.12861978313	-0.622215613129	0.130017624948	-0.939169054366	0.161920501394	Marbach et. al. (2016)
EOMES	MEIS1	2	1	0.410276332965	0.198896057855	0.621604049161	0.17176119935	0.384096086287	0.290159711405	Marbach et. al. (2016)
PAX6	PBX1	2	1	0.439775410574	0.464326619517	0.287475795699	0.361863482053	0.503756021776	0.201267104195	Marbach et. al. (2016)
FOXO1	DPPA2	2	1	0.471123650855	0.191831205124	-0.0694092421453	0.271871229555	0.0492744484951	0.2947364114	Marbach et. al. (2016)
FOXO1	BMP2	2	1	-0.525402796498	0.473513555211	0.147846756913	0.670402298868	-0.58001767955	0.438580028923	Marbach et. al. (2016)
FOXO1	LEF1	2	1	0.124350466684	0.0979172173473	0.055915390193	0.163959346337	-0.0956843371301	0.211867926687	Marbach et. al. (2016)
FOXO1	WT1	2	1	0.372905610548	0.234194502985	0.145026776774	0.163415999079	0.132301692864	0.0584961870512	Marbach et. al. (2016)
FOXO1	SULF1	2	1	0.490919323371	0.514296825627	0.0579267627935	0.850512037692	0.687189308221	0.332020191612	Marbach et. al. (2016)
FOXO1	PAX6	2	1	-0.380341887111	0.179473674073	-0.0100296058165	0.148560419124	-0.263157646459	0.2868569439	Marbach et. al. (2016)
FOXO1	FOXO1	2	1	-0.174100020998	0.062523721843	-0.449804333561	0.0812098368892	-0.224952360285	0.0953836741322	Marbach et. al. (2016)
FOXO1	EMX2	2	1	0.678662012493	0.255142068546	0.605679298881	0.320468433563	0.871523502907	0.169349391113	Marbach et. al. (2016)
FOXO1	HESX1	2	1	-0.286343961615	0.145163296022	0.130492422588	0.261223535275	-0.451406750724	0.411813663026	Marbach et. al. (2016)
FOXO1	GATA6	2	1	0.288483803242	0.12166093181	0.031826629662	0.136190134425	0.535498011471	0.338070170917	Marbach et. al. (2016)
FOXO1	REST	2	1	-0.445207081331	0.321582483405	-0.572395460441	0.269515569634	-0.0751417625499	0.0628701227846	Marbach et. al. (2016)
FOXO1	CDH1	2	1	0.888119772006	0.111990761791	0.320656546268	0.459177412291	0.613756114104	0.38635761133	Marbach et. al. (2016)
FOXO1	MEIS1	2	1	0.177312761058	0.494724494044	-0.275956698135	0.432255198176	0.403882451825	0.379516021663	Marbach et. al. (2016)
EMX2	CDX1	2	1	-0.0887613626206	0.0672196964606	-0.0751168185491	0.0530214975431	0.0213767461054	0.0518310952653	Marbach et. al. (2016)
EMX2	IRX2	2	1	0.144276236655	0.203896791659	0.142989726276	0.13460539595	0.399212871676	0.141044938744	Marbach et. al. (2016)
EMX2	FOXO1	2	1	0.37957360083	0.120640408774	0.287114935537	0.13696547272	0.518953492428	0.201512186205	Marbach et. al. (2016)
EMX2	EMX2	2	1	0.152171009312	0.226912842875	0.196546349487	0.256985830124	0.28207304596	0.15513858178	Marbach et. al. (2016)
EMX2	HESX1	2	1	-0.277695332669	0.13013001567	-0.11362096978	0.0982010310331	-0.108125055236	0.487043201041	Marbach et. al. (2016)
EMX2	GATA6	2	1	-0.583633454288	0.153735315727	-0.619203473688	0.161300183695	-0.821894070486	0.192837958468	Marbach et. al. (2016)
EMX2	SOX17	2	1	-0.680884634147	0.171137552142	-0.813591844677	0.129257044378	-0.941829477107	0.110686185688	Marbach et. al. (2016)
EMX2	CBX5	2	1	-0.302885380947	0.0745918502545	-0.295997626338	0.0588396396595	-0.445969117442	0.198319712198	Marbach et. al. (2016)
EMX2	SCGB3A2	2	1	0.687934173775	0.110304643301	0.681849310226	0.140491140071	0.567971591425	0.136053343259	Marbach et. al. (2016)
EMX2	DHRS3	2	1	0.911331172201	0.109438785564	0.860398363152	0.10437592406	0.823495834588	0.181473921098	Marbach et. al. (2016)
EMX2	NR2F2	2	1	-0.260214487744	0.117002561729	-0.193792913378	0.19279067657	-0.347471672646	0.222421214569	Marbach et. al. (2016)
EMX2	SOX2	2	1	0.408169936876	0.108485978158	0.128420993516	0.298438002098	0.435504275013	0.360846146033	Marbach et. al. (2016)
EMX2	MEIS1	2	1	0.377452121085	0.281549308269	0.72154399936	0.190218456751	0.751464549267	0.221388941311	Marbach et. al. (2016)
EMX2	PRPS1	2	1	-0.580161774785	0.12715308745	-0.7771366353	0.214935421949	-0.298358438478	0.110978544376	Marbach et. al. (2016)
NANOG	COL4A5	1	1	-0.141073335527	0.0562925600318	-0.0869496083683	0.0213641975408	-0.00924797633435	0.0117589754262	Wang et. al. (2012)
NANOG	SIX3	1	1	-0.0924938055883	0.0601503563146	-0.0861038102101	0.070571483269	-0.184516214748	0.0737177715982	Wang et. al. (2012)
NANOG	ST8SIA4	2	1	0.147046456886	0.040523290306	0.151050776626	0.0448271746791	0.0980439771632	0.0273691257625	Marbach et. al. (2016)
NANOG	TFAP2C	2	1	-0.135195733247	0.0477711894888	-0.160533154969	0.0417487026032	-0.164295064826	0.0446965790559	Marbach et. al. (2016)
NANOG	ZIC2	1	1	-0.12441888443	0.0399668489523	-0.0639866743694	0.0397254708747	-0.0397767368172	0.0759647152821	Wang et. al. (2012)
NANOG	RPRM	1	1	0.211474655658	0.00881669925863	0.21434948867	0.0089453419772	0.285137747439	0.0133249442127	Wang et. al. (2012)
NANOG	LEF1	1	1	-0.0473513502154	0.0269743397723	-0.0530379514956	0.0359364191699	-0.0357155331646	0.0208878612677	Wang et. al. (2012)
NANOG	LHX2	1	1	-0.0864968508344	0.0584467994029	-0.129731795904	0.0576565345124	-0.146004679546	0.0601753695424	Wang et. al. (2012)
NANOG	CDX1	2	1	-0.0730097494607	0.0317024266207	-0.0822524046169	0.0253261104395	-0.0085752749911	0.0283024673508	Marbach et. al. (2016)
NANOG	RGL1	2	1	0.125031234454	0.0222879316013	0.0983933847881	0.0123223753175	0.0928146042796	0.0143182481289	Marbach et. al. (2016)
NANOG	IRX2	1	1	-0.224792140103	0.0362578156054	-0.226425327049	0.0311111923179	-0.186838857047	0.0329740118362	Wang et. al. (2012)
NANOG	PAX6	1	1	-0.0909618762286	0.0587360131943	-0.128640970369	0.0551674087108	-0.145814705877	0.055935669415	Wang et. al. (2012)
NANOG	ANXA1	1	1	0.195130298484	0.0889578991022	0.173019432875	0.0965004625899	0.104422590882	0.123279297105	Wang et. al. (2012)
NANOG	EMX2	1	1	-0.0289644388769	0.0512065218717	-0.101551013264	0.0628344471257	-0.0740335306392	0.0567406326195	Wang et. al. (2012)
NANOG	BAMBI	1	1	0.118010204877	0.0289755061754	0.071093266403	0.0193823264602	0.133957366634	0.00751666878457	Wang et. al. (2012)
NANOG	HESX1	2	1	-0.257540908983	0.059620437927	-0.147208710997	0.0582366285572	-0.180176717173	0.131339062512	Marbach et. al. (2016)
NANOG	SOX2	1	1	0.0325959233267	0.0424774920562	0.057009578139	0.0474952844913	0.17216447264	0.07735078667	Fong et. al. (2008), Wang et. al. (2012)
NANOG	RGS10	1	1	0.209023552451	0.0644193255894	0.105440171572	0.0554347115411	0.0483318885486	0.0228145357946	Wang et. al. (2012)
OCT4	GAP43	1	1	0.073365750622	0.0506047604752	0.0507507296209	0.0221378758425	0.0953818712569	0.0354571629195	Kunarso et. al. (2010), Babaie et. al. (2007), Wang et. al. (2012)
OCT4	DPYSL2	1	1	0.0800698554678	0.0335025432596	0.0100038188203	0.0158703374292	0.0318585715757	0.0226065684379	Wang et. al. (2012)
OCT4	GCNT2	1	1	0.0494757408758	0.0188639162547	0.0643317575692	0.0143482130602	0.0965728093898	0.0231576535314	Wang et. al. (2012)
OCT4	CPT1A	1	1	0.116754695561	0.0351422690536	0.27314828105	0.0617595211761	0.0285673326835	0.0173366298238	Kunarso et. al. (2010), Wang et. al. (2012)
OCT4	TDGF1	1	1	0.170196707032	0.0367762785928	0.15465111884	0.0270856578442	0.219224366571	0.035121038766	Babaie et. al. (2007), Wang et. al. (2012)
OCT4	PRKCDBP	2	1	-0.0678775085289	0.060298613913	-0.133683598126	0.0782019567438	-0.189031466449	0.0548238987308	Marbach et. al. (2016)
OCT4	PDPN	2	1	0.141191121174	0.0884543718731	0.151378730965	0.0665818106565	0.353625497641	0.201711082655	Marbach et. al. (2016)
OCT4	ST8SIA4	1	1	-0.15884283833	0.0832759129191	-0.192619872692	0.0921344920097	-0.176616071867	0.0578848456139	Kunarso et. al. (2010), Wang et. al. (2012)
OCT4	TFAP2C	1	1	-0.0378975660745	0.0334960941415	-0.0590207666989	0.0554158867099	-0.016941824276	0.0346039541072	Wang et. al. (2012)
OCT4	SLC44A1	2	1	0.125048834916	0.062353829726	0.0483315796065	0.0383353263874	0.0815462344926	0.0425072567675	Marbach et. al. (2016)
OCT4	C1R	1	1	-0.232308243245	0.103090413942	-0.202142448681	0.082234503858	-0.182539940754	0.13741091592	Babaie et. al. (2007), Wang et. al. (2012)
OCT4	SNX5	1	1	0.058472658034	0.0213990600991	0.0312367924054	0.00224647931016	0.0383507007217	0.00201497758805	Babaie et. al. (2007), Wang et. al. (2012)
OCT4	SALL1	1	1	0.0575565681295	0.0413892940108	0.00171859231698	0.00405049657824	0.00533689114288	0.0125276035576	Fong et. al. (2008), Wang et. al. (2012)
OCT4	RAI1	2	1	-0.0961086785309	0.0240783934451	-0.0865065228961	0.0131274181008	-0.150790332781	0.0264799387121	Marbach et. al. (2016)
OCT4	MEIS2	1	1	-0.0582809368359	0.0349389907796	-0.0612059748753	0.0335852340458	-0.0162599093758	0.0227369812873	Wang et. al. (2012)
OCT4	NKX2-5	1	1	-0.0214913210303	0.0101772642291	-0.0202393598162	0.00981594800851	-0.00985693536465	0.00787384541967	Wang et. al. (2012)
OCT4	TRIM22	1	1	0.253502869656	0.0917204306434	0.402339384831	0.0859206926361	0.277824745658	0.0683100837885	Kunarso et. al. (2010), Wang et. al. (2012)
OCT4	DPPA2	2	1	0.255553815808	0.0976654207649	0.355289870288	0.0697156389183	0.329200566614	0.124701655208	Marbach et. al. (2016)
OCT4	DPPA4	1	1	0.130606074644	0.045932834215	0.132836798488	0.0192697364307	0.206691651269	0.0271102284584	Fong et. al. (2008), Kunarso et. al. (2010), Babaie et. al. (2007), Wang et. al. (2012)
OCT4	SLC7A5	2	1	-0.0603749697198	0.0368637603944	-0.0418390190938	0.0237680047873	0.0292085644293	0.0272710168264	Marbach et. al. (2016)
OCT4	TOP2A	1	1	0.0527300462411	0.0304338191958	0.0136138852802	0.0294253635628	0.000819989300852	0.00311451414117	Wang et. al. (2012)
OCT4	CDC7	1	1	0.0611480317813	0.0250678979531	0.169767130488	0.0426847063564	0.141945730953	0.00698062216547	Kunarso et. al. (2010), Wang et. al. (2012)
OCT4	CITED2	2	1	-0.093460720483	0.0425454441867	-0.104256018412	0.0160222409735	-0.0854324297654	0.00391540509083	Marbach et. al. (2016)
OCT4	FOXD3	1	1	0.0673914142891	0.00891066927147	0.0744133835265	0.00520160371463	0.106914977734	0.00516761502891	Fong et. al. (2008), Kunarso et. al. (2010), Babaie et. al. (2007), Wang et. al. (2012)
OCT4	DUSP6	2	1	0.0556730974048	0.0663732918615	0.265617149238	0.125889804171	0.0446042619725	0.0036370920278	Marbach et. al. (2016)
OCT4	SFRP2	1	1	0.256205274241	0.0967525655895	0.262724621106	0.0647151119874	0.550850951804	0.0965282639788	Kunarso et. al. (2010), Wang et. al. (2012)
OCT4	NMU	2	1	0.120931371152	0.0641825919396	0.145730551502	0.0143965457592	0.198320512135	0.0167701133964	Marbach et. al. (2016)
OCT4	HAND1	1	1	-0.160314873134	0.0444156254985	-0.15919444625	0.0482668910175	-0.117880830491	0.0536179202863	Kunarso et. al. (2010), Wang et. al. (2012)
OCT4	LIN28	2	1	0.116020177427	0.0482482134111	0.155131302389	0.060787779024	0.161770966779	0.0462800664686	Marbach et. al. (2016)
OCT4	IFIH1	1	1	0.0709650562147	0.0984535281216	0.145314632226	0.102489802521	0.0218379324041	0.0275589825305	Kunarso et. al. (2010), Wang et. al. (2012)
OCT4	LEFTY2	1	1	0.0889678395766	0.0363130080766	0.0351265150219	0.0579660331818	0.0641109860574	0.0413504648011	Fong et. al. (2008), Babaie et. al. (2007), Wang et. al. (2012)
OCT4	ZFHX3	1	1	-0.260610398642	0.0757183977162	-0.240622108299	0.0513044700898	-0.358797885505	0.0778668076046	Wang et. al. (2012)
OCT4	ZIC2	1	1	0.27758389242	0.0830179400118	0.220803437522	0.0411359617937	0.426100434873	0.0825143119568	Wang et. al. (2012)
OCT4	ZIC3	1	1	0.0556385960203	0.0341747453732	0.0363830586035	0.0217128150576	0.00455834796519	0.0105583569408	Fong et. al. (2008), Wang et. al. (2012)
OCT4	UBR5	1	1	0.0576879613259	0.0145913721112	0.00518601197352	0.00687345783803	0.0366533710992	0.00224308817467	Kunarso et. al. (2010), Wang et. al. (2012)
OCT4	LEF1	1	1	-0.0956015057982	0.0692471541277	-0.110584895445	0.0589863098173	-0.0503413248093	0.0565293227416	Wang et. al. (2012)
OCT4	CDX1	1	1	-0.0921902804291	0.0369311921221	-0.0898532618361	0.037220897251	-0.0653993158045	0.0350817270813	Kunarso et. al. (2010), Wang et. al. (2012)
OCT4	WT1	1	1	-0.0280453862893	0.0300975419359	-0.0415452621791	0.0247178088847	-0.00614860341478	0.00849114116406	Babaie et. al. (2007), Wang et. al. (2012)
OCT4	ZIC5	1	1	0.111616055449	0.048481931308	0.0694057207597	0.0454773529956	0.0798308893972	0.00455429498585	Wang et. al. (2012)
OCT4	IFI16	1	1	-0.297720229633	0.0899458793188	-0.21995992467	0.0558361233075	-0.283463473713	0.0492210177597	Wang et. al. (2012)
OCT4	HAS2	1	1	-0.104546852227	0.0572604239037	-0.11075923066	0.0256641295796	-0.0332355315429	0.00532919764552	Babaie et. al. (2007), Wang et. al. (2012)
OCT4	RGL1	1	1	-0.167209515246	0.0458186903127	-0.149725458909	0.0357867521675	-0.26784337466	0.054400897984	Kunarso et. al. (2010), Wang et. al. (2012)
OCT4	GLDC	1	1	0.136310432642	0.0366788413998	0.11301153722	0.041809535436	0.235018110012	0.010577303392	Kunarso et. al. (2010), Wang et. al. (2012)
OCT4	CXCL5	2	1	0.180177495647	0.0451246418899	0.20209951859	0.0668002075465	0.127853083547	0.00939468334811	Marbach et. al. (2016)
OCT4	IRX2	2	1	0.152395025198	0.0439623784374	0.152881879322	0.0318578502455	0.209809122563	0.038586544097	Marbach et. al. (2016)
OCT4	DLX5	1	1	-0.0565217223127	0.0305059276015	-0.0384115011524	0.0194673790968	-0.107342714566	0.025861009556	Kunarso et. al. (2010), Wang et. al. (2012)
OCT4	USP44	1	1	0.071233125408	0.0353367443645	0.182859003091	0.0911926321125	0.00144918795976	0.00632527300587	Kunarso et. al. (2010), Babaie et. al. (2007), Wang et. al. (2012)
OCT4	BMI1	1	1	-0.0506074908134	0.0223397483809	-0.0319026848153	0.0131026119239	-0.0545712480319	0.0130864001407	Wang et. al. (2012)
OCT4	PIPOX	1	1	0.0854431082745	0.0234637451531	0.125630439366	0.00908606374163	0.17281761749	0.00754492670418	Babaie et. al. (2007), Wang et. al. (2012)
OCT4	MMP2	1	1	-0.0617471150092	0.0472366601761	-0.079138072473	0.0376000015913	-0.00962971100306	0.024720395238	Kunarso et. al. (2010), Babaie et. al. (2007), Wang et. al. (2012)
OCT4	TBX3	1	1	-0.128605047295	0.0358230735049	-0.189841518923	0.0257741605177	-0.117806593141	0.00731874703113	Wang et. al. (2012)
OCT4	EPHA1	1	1	0.0671909408282	0.0467045099002	0.10814981212	0.0341328407569	0.13564585647	0.006441932971	Kunarso et. al. (2010), Babaie et. al. (2007), Wang et. al. (2012)
OCT4	SEMA3A	1	1	0.0708333370773	0.0743743723502	0.0844285847812	0.071500139383	0.000125232829424	0.000522589169801	Kunarso et. al. (2010), Wang et. al. (2012)
OCT4	THBS2	1	1	0.165282363843	0.0869660155501	0.159935364477	0.0514843581046	0.22034367211	0.0932461602878	Kunarso et. al. (2010), Wang et. al. (2012)
OCT4	JUP	1	1	-0.0791849284671	0.0292741437832	-0.11812427631	0.0363057922759	-0.0971674402667	0.0357086502548	Kunarso et. al. (2010), Wang et. al. (2012)
OCT4	GSC	1	1	-0.0879593189329	0.0446173970987	-0.00477075521592	0.0115747032818	-0.0188849399644	0.0221570958806	Kunarso et. al. (2010), Babaie et. al. (2007), Wang et. al. (2012)
OCT4	ORC1	1	1	0.0672541088359	0.0258764945942	0.0750097541239	0.0126695824986	0.150035392131	0.00686011881725	Kunarso et. al. (2010), Babaie et. al. (2007), Wang et. al. (2012)
OCT4	NDUFAF7	2	1	0.0650326486632	0.0166818174465	0.037502538733	0.0102926425095	0.0524204114415	0.00243703956214	Marbach et. al. (2016)
OCT4	SC5D	2	1	0.055768709195	0.039973240524	0.0428204220986	0.00340787450554	0.0521151774748	0.00333938006777	Marbach et. al. (2016)
OCT4	EOMES	1	1	-0.0495398147398	0.0266846964988	-0.0796230451937	0.0281425003166	-0.0587394323485	0.0401761175036	Kunarso et. al. (2010), Babaie et. al. (2007), Wang et. al. (2012)
OCT4	PAX6	2	1	-0.0317123921838	0.0663102391347	-0.0223482753278	0.0523967763229	0.0256256368122	0.106905710218	Marbach et. al. (2016)
OCT4	FOXO1	1	1	0.0747218647136	0.0404764900992	0.0551740746843	0.0448975261363	0.0440895148375	0.059526840284	Fong et. al. (2008), Wang et. al. (2012)
OCT4	CTGF	2	1	0.0625991560903	0.0429232546646	0.0891406211461	0.0252144927885	0.153921043672	0.0413947863985	Marbach et. al. (2016)
OCT4	PHGDH	1	1	0.0685660820524	0.0419940901584	0.0400227059149	0.00333220516872	0.0492204242393	0.00285087407626	Babaie et. al. (2007), Wang et. al. (2012)
OCT4	SMG5	1	1	-0.0637559913974	0.0290288499375	-0.0400147592827	0.0115316356027	-0.0720727555613	0.0186523204419	Wang et. al. (2012)
OCT4	EPHA4	1	1	-0.406181133634	0.123696341214	-0.448332497348	0.070662607443	-0.485135722541	0.112189677899	Kunarso et. al. (2010), Wang et. al. (2012)
OCT4	CCL2	1	1	-0.368345530332	0.0860071266798	-0.375779322474	0.0917655966972	-0.470479084895	0.177283430931	Kunarso et. al. (2010), Wang et. al. (2012)
OCT4	STEAP2	1	1	0.247225970655	0.104196430847	0.381227022161	0.0550671657517	0.40501418542	0.177508465313	Kunarso et. al. (2010), Wang et. al. (2012)
OCT4	POLR3G	1	1	0.071867729352	0.0352865114736	0.0788588307231	0.0108180388907	0.145752199126	0.0156739810061	Kunarso et. al. (2010), Wang et. al. (2012)
OCT4	BAMBI	1	1	-0.0714057626904	0.0276874449356	-0.047535964208	0.0251444969892	0.0	0.0	Babaie et. al. (2007), Wang et. al. (2012)
OCT4	KCNN2	1	1	0.0915982028835	0.0362834295559	0.0928243859426	0.0291049606784	0.160711316022	0.00827550649566	Kunarso et. al. (2010), Wang et. al. (2012)
OCT4	PIM2	2	1	0.0771002577219	0.0262545949818	0.0972591335562	0.0329094061555	0.104113523937	0.0311330725405	Marbach et. al. (2016)
OCT4	PAK1	1	1	0.052840246857	0.017145070829	0.066067141277	0.00437185091089	0.0809878334252	0.00355138444338	Kunarso et. al. (2010), Wang et. al. (2012)
OCT4	TNC	1	1	-0.298421046666	0.0834777659103	-0.201235952636	0.0502803427842	-0.433567404439	0.0950256290952	Kunarso et. al. (2010), Babaie et. al. (2007), Wang et. al. (2012)
OCT4	NANOG	1	1	0.212167135165	0.0524228196506	0.151677538794	0.0320047186422	0.3327702355	0.0816064077855	Fong et. al. (2008), Kunarso et. al. (2010), Babaie et. al. (2007), Wang et. al. (2012)
OCT4	RAD54B	1	1	0.059707068667	0.0669608485519	0.0899439743548	0.0278964261553	0.0896203635894	0.00439348790265	Wang et. al. (2012)
OCT4	GAS1	1	1	-0.0795976521279	0.00957071070919	-0.08056562532	0.00591328331503	-0.0978877037013	0.00590733599305	Wang et. al. (2012)
OCT4	IER5L	1	1	-0.0917594377722	0.0312739026331	-0.0453092070397	0.0101468583958	-0.100516483591	0.0233912867328	Kunarso et. al. (2010), Wang et. al. (2012)
OCT4	KDR	1	1	0.148252272277	0.0336502054806	0.174546841029	0.0154194224981	0.191671018689	0.00888241059866	Kunarso et. al. (2010), Babaie et. al. (2007), Wang et. al. (2012)
OCT4	OCT4	1	1	0.162653902072	0.056208238659	0.176331768708	0.0966804373889	0.0472761787025	0.0787217684105	Kunarso et. al. (2010), Babaie et. al. (2007), Wang et. al. (2012)
OCT4	MYC	2	1	0.0482233381759	0.0353724458822	0.0279874940945	0.0261171408752	0.0608735549918	0.0280380537848	Marbach et. al. (2016)
OCT4	HESX1	1	1	0.17981717525	0.064580959284	0.0918771276112	0.0503028986692	0.197134258368	0.123154819689	Fong et. al. (2008), Kunarso et. al. (2010), Wang et. al. (2012)
OCT4	RNF24	1	1	-0.0763876721264	0.0288340245455	-0.0230108351111	0.0183028620573	-0.0679038901889	0.0186449763557	Kunarso et. al. (2010), Wang et. al. (2012)
OCT4	GATA6	1	1	-0.153747315115	0.0501509411845	-0.129425648733	0.0625504509938	-0.153833564114	0.114535335072	Kunarso et. al. (2010), Wang et. al. (2012)
OCT4	GATA4	1	1	-0.0796676291195	0.0373204571686	-0.072937199401	0.021599211834	-0.0284417165027	0.0201525878818	Kunarso et. al. (2010), Wang et. al. (2012)
OCT4	CCND1	2	1	-0.0568715364178	0.0263030192551	-0.0315233118509	0.0212644469944	-0.0542747392116	0.00360426599331	Marbach et. al. (2016)
OCT4	SOX17	1	1	-0.0689063594221	0.0436151282443	-0.117500744766	0.0507896137842	-0.123460005804	0.0618265736698	Kunarso et. al. (2010), Wang et. al. (2012)
OCT4	CYR61	2	1	0.0722788959321	0.0379259192855	0.0680712838427	0.0194716744559	0.117517563799	0.0354172804511	Marbach et. al. (2016)
OCT4	ZNF398	2	1	0.0548317953497	0.014836984965	0.0702282631121	0.00528670266409	0.0860307023807	0.00450604999022	Marbach et. al. (2016)
OCT4	CBX5	2	1	-0.066035241852	0.0431675112896	-0.0633214633202	0.0351582238604	-0.0235720883857	0.0983435443369	Marbach et. al. (2016)
OCT4	LRAT	1	1	0.0636761721506	0.0312057888116	0.0113581108987	0.0086694491936	0.0133510501337	0.0182407786922	Kunarso et. al. (2010), Wang et. al. (2012)
OCT4	RAB17	2	1	-0.0927925553118	0.0369861201489	-0.0469194438897	0.0291566777888	0.137063149097	0.0296306590292	Marbach et. al. (2016)
OCT4	DKK1	1	1	-0.174854854583	0.0301988515674	-0.176029756061	0.0124459036563	-0.239051907911	0.0119335464612	Kunarso et. al. (2010), Babaie et. al. (2007), Wang et. al. (2012)
OCT4	FOXA2	1	1	-0.0412081624244	0.0240813756544	-0.0518853204267	0.0375761167941	-0.0883591346767	0.0282693258204	Kunarso et. al. (2010), Wang et. al. (2012)
OCT4	ZNF664	2	1	0.0574275803678	0.080648562459	0.0285796811087	0.0554689850059	0.0373791405938	0.0251260593473	Marbach et. al. (2016)
OCT4	GFRA1	1	1	-0.0625637927771	0.0189681734474	-0.114257925325	0.0748571025896	-0.0862829068602	0.00410452633843	Wang et. al. (2012)
OCT4	THBS1	2	1	-0.091988586318	0.0347611747349	-0.111381979173	0.0241911805606	-0.0272152671778	0.030107964525	Marbach et. al. (2016)
OCT4	FOXC1	1	1	-0.102032924586	0.0117249870317	-0.103820076091	0.00750566340317	-0.128004295611	0.00710087171769	Kunarso et. al. (2010), Wang et. al. (2012)
OCT4	RDH10	1	1	-0.207119003557	0.0921981663865	-0.131767974852	0.072790581015	-0.215703095417	0.0463595264317	Kunarso et. al. (2010), Wang et. al. (2012)
OCT4	SCGB3A2	2	1	0.0806426937497	0.0384991853038	0.0458223012109	0.0277198571751	0.0508994957353	0.0426628354965	Marbach et. al. (2016)
OCT4	COMMD3	1	1	-0.0946873509244	0.0432635821666	-0.0561283714163	0.0225247896963	-0.0544300738928	0.014510284411	Wang et. al. (2012)
OCT4	HOXB5	1	1	-0.0298838941651	0.0316139252693	-0.0510009703443	0.0357942297258	-0.032508201838	0.00375578659085	Wang et. al. (2012)
OCT4	ELL2	2	1	-0.119214695215	0.0314101706768	-0.086789315472	0.00551773492333	-0.0837916759872	0.00408366347392	Marbach et. al. (2016)
OCT4	APOBEC3G	1	1	-0.0512525206879	0.0155484242638	-0.0373912930914	0.016513961358	-0.0350571110548	0.00221181927874	Kunarso et. al. (2010), Wang et. al. (2012)
OCT4	KLF4	2	1	-0.151156529238	0.119454982482	-0.222699827432	0.0845533187187	-0.424242097009	0.148563742236	Marbach et. al. (2016)
OCT4	REST	1	1	0.0379207518961	0.0262505108028	0.0232466648651	0.0252342998258	0.00970819552404	0.0101481686741	Fong et. al. (2008), Wang et. al. (2012)
OCT4	DHRS3	2	1	-0.290872042208	0.113806221403	-0.339675175009	0.0801853172112	-0.278384306003	0.0853277959105	Marbach et. al. (2016)
OCT4	JADE1	1	1	0.0978461247937	0.0257221332614	0.137555059228	0.0154003555467	0.0770888712927	0.00409749957315	Kunarso et. al. (2010), Babaie et. al. (2007), Wang et. al. (2012)
OCT4	HIST1H4K	1	1	0.0628544948489	0.00768304922708	0.063778728926	0.00441499568622	0.0787396524595	0.00360173558794	Kunarso et. al. (2010), Wang et. al. (2012)
OCT4	HEY2	2	1	0.105849774	0.0694717743745	0.114507684772	0.0230699405191	0.151907369344	0.00814250932152	Marbach et. al. (2016)
OCT4	SCG5	2	1	0.175679694811	0.100887587557	0.218955706217	0.060616934096	0.231721556816	0.0532628509139	Marbach et. al. (2016)
OCT4	CDH1	1	1	-0.319768226826	0.0705462045474	-0.0868667590327	0.099290820461	-0.114298441776	0.0710925748831	Wang et. al. (2012)
OCT4	PIP5K1C	1	1	-0.0594632254926	0.0168426080404	-0.0277910371963	0.0104652831127	-0.0448954157539	0.00232759179562	Kunarso et. al. (2010), Babaie et. al. (2007), Wang et. al. (2012)
OCT4	PRDM14	1	1	0.161369614766	0.0576271149066	0.132796759027	0.0585375465929	0.224279781417	0.114560082548	Kunarso et. al. (2010), Wang et. al. (2012)
OCT4	NR2F2	1	1	-0.202741207855	0.0339108739069	-0.168664690103	0.0260216544237	-0.195250498496	0.0571276502577	Wang et. al. (2012)
OCT4	RNF144A	2	1	0.0713941426879	0.0170830070985	0.055161946737	0.00403677803215	0.067107608048	0.0041878909238	Marbach et. al. (2016)
OCT4	NFE2L3	1	1	0.0643113029284	0.0373859561004	0.171701544279	0.0501949744428	0.0563521315726	0.0337635328376	Babaie et. al. (2007), Wang et. al. (2012)
OCT4	SOX2	1	1	0.193630840917	0.0730468530287	0.166706112481	0.0768348456159	0.262819440655	0.130107302105	Fong et. al. (2008), Kunarso et. al. (2010), Wang et. al. (2012)
OCT4	TGIF2	1	1	-0.110853095704	0.0330901396459	-0.0820700747486	0.0270844335397	-0.0240085459028	0.0301440253371	Babaie et. al. (2007), Wang et. al. (2012)
OCT4	MEIS1	1	1	-0.209766637546	0.128896319162	-0.169513447434	0.091621092206	-0.517874715644	0.154117138418	Wang et. al. (2012)
OCT4	BLCAP	1	1	0.0628927241915	0.0174259573865	0.0300223231169	0.013207576008	0.0	0.0	Kunarso et. al. (2010), Wang et. al. (2012)
OCT4	LINGO1	1	1	0.105996224006	0.0492777223031	0.199198940176	0.0627940135221	0.20184596835	0.0588565336191	Babaie et. al. (2007), Wang et. al. (2012)
OCT4	STAT3	1	1	0.0553520687427	0.0176502759355	0.0268481448892	0.0147301492067	0.0699430774576	0.0460016500586	Fong et. al. (2008), Wang et. al. (2012)
OCT4	PRPS1	1	1	0.0683718937868	0.0734531876866	0.0178754225345	0.0239178256968	0.0855251881633	0.0403252387224	Wang et. al. (2012)
OCT4	MRAP2	2	1	0.146606166189	0.0240594869152	0.134590526415	0.0217260711539	0.123230950087	0.00627514475312	Marbach et. al. (2016)
MYC	TOP2A	2	1	-0.143412495088	0.0312062392567	-0.0842974782922	0.0209921967359	-0.0151334874426	0.0267226874506	Marbach et. al. (2016)
MYC	LEFTY2	2	1	0.151471874603	0.0255161992691	0.14896724812	0.0167562600945	0.142122385828	0.0156692710113	Marbach et. al. (2016)
MYC	ZFHX3	2	1	0.149499697997	0.0275263421481	0.121685269621	0.0234617318351	0.110761764341	0.0217521553977	Marbach et. al. (2016)
MYC	LEF1	2	1	-0.0952161492381	0.0234447054449	-0.112449861647	0.021501235879	-0.0710342246076	0.0178362001097	Marbach et. al. (2016)
MYC	CDX1	2	1	0.115786468198	0.0236490458919	0.116741697287	0.0313284621461	0.0382835796848	0.0212888388977	Marbach et. al. (2016)
MYC	ID1	2	1	-0.15425490391	0.041379377911	-0.172692936567	0.034023146671	-0.0659719845059	0.0185263891379	Marbach et. al. (2016)
MYC	TNC	2	1	0.132215711911	0.0344637547363	0.10967397525	0.0224418327946	0.188987786432	0.0283808711052	Marbach et. al. (2016)
MYC	RAB17	2	1	0.179633967392	0.0176241576651	0.15550816476	0.0138857749961	0.115526015557	0.0107056797177	Marbach et. al. (2016)
MYC	FOXA2	2	1	0.0969992829659	0.0352781601429	0.129038666595	0.0186303525011	0.134685421345	0.0423041898817	Marbach et. al. (2016)
MYC	KLF4	2	1	0.131681401217	0.0334218200397	0.138616473935	0.0359851845233	0.179430618686	0.0637269542713	Marbach et. al. (2016)
HESX1	CPT1A	2	1	-0.410741433879	0.0848711977298	-0.294505524408	0.228128381936	-0.379419973141	0.1146692493	Marbach et. al. (2016)
HESX1	PRKCDBP	2	1	-0.461265957236	0.242574925258	-0.64579919966	0.370576035076	-0.227727362111	0.231890761955	Marbach et. al. (2016)
HESX1	SALL1	2	1	0.689302467288	0.115421595757	0.392888112609	0.105144709787	0.499255672624	0.229671025073	Marbach et. al. (2016)
HESX1	SFRP2	2	1	-0.418112808919	0.120986097072	-0.356578854306	0.242576996016	-0.736660047279	0.225440369916	Marbach et. al. (2016)
HESX1	CDX1	2	1	0.110068393594	0.0381935117355	0.0669447077484	0.0341543162419	0.0444150582321	0.0468138136846	Marbach et. al. (2016)
HESX1	HESX1	2	1	-0.14329748033	0.0688651348157	-0.0516703843732	0.123826756571	0.0326516119845	0.335092245056	Marbach et. al. (2016)
HESX1	GATA6	2	1	-0.644036026392	0.148068482942	-0.552595879795	0.145156601188	-0.63083585994	0.290602348755	Marbach et. al. (2016)
HESX1	SOX17	2	1	-0.207340432056	0.206181064826	0.101923272694	0.218889144151	-0.0222270136799	0.237645412465	Marbach et. al. (2016)
HESX1	DHRS3	2	1	0.860210641443	0.126867392062	0.932875681084	0.0807126051763	0.377669656639	0.384569698174	Marbach et. al. (2016)
HESX1	SOX2	2	1	0.275495709637	0.162610700937	0.353217840779	0.208416009619	0.365745387241	0.238868664081	Marbach et. al. (2016)
HESX1	LINGO1	2	1	0.560916342382	0.144384431809	0.395176180055	0.150209324155	0.271516140434	0.273097340447	Marbach et. al. (2016)
SOX17	WT1	2	1	-0.456957804701	0.249593297374	-0.277792305087	0.111465586251	0.105840408745	0.0475879299811	Marbach et. al. (2016)
SOX17	EOMES	2	1	0.445172484276	0.188931375969	0.438351587725	0.243951649925	0.647257477465	0.288932150397	Marbach et. al. (2016)
SOX17	TGIF2	2	1	0.419966031232	0.135925971153	0.360873336319	0.131983359342	-0.518895865794	0.161507811172	Marbach et. al. (2016)
CBX5	EOMES	2	1	0.70183672762	0.144756519569	0.846731374375	0.164310925802	0.715767381606	0.217766717649	Marbach et. al. (2016)
CBX5	FOXA2	2	1	0.593658711188	0.123634311857	0.668670772028	0.104852422238	0.930374205009	0.173572140169	Marbach et. al. (2016)
CBX5	TGIF2	2	1	0.678815750802	0.133530993964	0.850910618218	0.140458166485	0.927866652132	0.170007028919	Marbach et. al. (2016)
CBX5	MEIS1	2	1	0.755334639941	0.219642273898	0.797363586237	0.213065613119	0.188621979635	0.29165442644	Marbach et. al. (2016)
FOXA2	TFAP2C	2	1	0.735044558661	0.243038945699	0.868620994212	0.155326566073	0.950787788385	0.183964894161	Marbach et. al. (2016)
FOXC1	OSR1	2	1	-0.718801990163	0.256049027705	-0.560426295153	0.230538253632	-0.676386312093	0.268062178507	Marbach et. al. (2016)
FOXC1	TFAP2C	2	1	-0.21447047035	0.0746793515847	-0.241954153844	0.0733455364524	-0.532289179158	0.231351162804	Marbach et. al. (2016)
FOXC1	ONECUT1	2	1	0.20730303095	0.111219397563	0.0274853790667	0.0577168983731	-0.0412319205178	0.00837825615262	Marbach et. al. (2016)
FOXC1	HAND1	2	1	-0.437459385856	0.134199506701	-0.412448146086	0.127597712373	-0.616028523629	0.183020344719	Marbach et. al. (2016)
FOXC1	BMP2	2	1	-0.910284656661	0.166840474621	-0.629106840725	0.370745282999	-0.912257177221	0.180551664228	Marbach et. al. (2016)
FOXC1	DMRT1	2	1	-0.418002865348	0.13333967992	-0.325297706211	0.0897029771894	-0.0846242088082	0.00800501465525	Marbach et. al. (2016)
FOXC1	EOMES	2	1	-0.910621710158	0.124547736315	-0.912573285102	0.10890720135	-0.836588886411	0.218874451266	Marbach et. al. (2016)
FOXC1	SFRP1	2	1	-1.0	0.0	-1.0	0.0	-0.929916680209	0.20612749129	Marbach et. al. (2016)
FOXC1	MMP16	2	1	0.435764877211	0.238877231769	0.4816255007	0.255736890076	-0.162177747542	0.0211052849825	Marbach et. al. (2016)
FOXC1	FOXA2	2	1	-0.320891348401	0.107109170343	-0.351766353909	0.101468954343	-0.626914895414	0.15848274022	Marbach et. al. (2016)
FOXC1	REST	2	1	0.728975781303	0.198191253212	0.822771550903	0.129736830841	0.236913129658	0.0721043072716	Marbach et. al. (2016)
FOXC1	CDH1	2	1	-0.6769017963	0.0904292945186	-0.829904066712	0.13306645701	-0.776239203671	0.173155343064	Marbach et. al. (2016)
FOXC1	SOX2	2	1	0.270030409948	0.0729945754407	0.48048713524	0.104058219386	0.634302675982	0.151517001041	Marbach et. al. (2016)
KLF4	SALL1	2	1	-0.142523099535	0.0338732438459	-0.128764324254	0.0183692923906	-0.092692433177	0.0239207461329	Marbach et. al. (2016)
KLF4	DPPA2	2	1	0.146960993203	0.0365589095114	0.131607221501	0.0271860444318	0.0689133495239	0.0195632002344	Marbach et. al. (2016)
KLF4	TOP2A	2	1	0.134115269987	0.0382306234982	0.0275344721088	0.0290911482734	-0.0265123353233	0.0383961884993	Marbach et. al. (2016)
KLF4	ZFHX3	2	1	-0.161780548216	0.0468301689497	-0.0930890937083	0.0345091936679	-0.107975116818	0.025409694105	Marbach et. al. (2016)
KLF4	ZIC2	2	1	0.0498102780755	0.0330172802074	0.0828546874957	0.0284125814902	0.0379099607085	0.0546393168112	Marbach et. al. (2016)
KLF4	LHX2	2	1	0.0663008693511	0.055110330397	0.0363806708049	0.0494737502676	0.020766519406	0.032138634673	Marbach et. al. (2016)
KLF4	CDX1	2	1	-0.117739431437	0.0289822360209	-0.140238774163	0.0355113914447	-0.0349237639969	0.0298079070828	Marbach et. al. (2016)
KLF4	SFRP1	2	1	0.140939773621	0.0544970111586	0.137089275653	0.0243631291832	0.199622032647	0.0207880763229	Marbach et. al. (2016)
KLF4	FOXO1	2	1	-0.0748915191508	0.0574655529875	-0.0331318133115	0.10127942098	-0.0823722851517	0.0455943197695	Marbach et. al. (2016)
KLF4	EPHA4	2	1	-0.165127769014	0.0382108337493	-0.154885863799	0.0431073512905	-0.0342253298357	0.0354542223487	Marbach et. al. (2016)
KLF4	CCL2	2	1	-0.189535346634	0.0417021078833	-0.124264278207	0.0447869140474	-0.0770591069831	0.0570113131923	Marbach et. al. (2016)
KLF4	EMX2	2	1	0.0938757669025	0.0737011629095	0.0373284983337	0.0707749947259	0.0445359959156	0.0523733651375	Marbach et. al. (2016)
KLF4	TNC	2	1	-0.154663656276	0.0681064083331	-0.106065816803	0.0400858838009	-0.198959694442	0.0398371815597	Marbach et. al. (2016)
KLF4	GATA4	2	1	-0.0620791495685	0.0290881000152	-0.058203374477	0.0187170652797	-0.0114001690632	0.00993087745017	Marbach et. al. (2016)
KLF4	FOXA2	2	1	-0.0564926333719	0.0304918965071	-0.0687622509499	0.0396084317519	-0.0769508619923	0.0306827102183	Marbach et. al. (2016)
KLF4	KLF4	2	1	-0.13964735274	0.0812787315323	-0.164622585952	0.0762566542644	-0.146670006229	0.076409728624	Marbach et. al. (2016)
KLF4	DHRS3	2	1	-0.353282438101	0.0750672952613	-0.310785293938	0.0476342548441	-0.143911401039	0.0359335906258	Marbach et. al. (2016)
KLF4	STMN2	2	1	-0.161073759113	0.068955012411	-0.213685870038	0.0570489610004	-0.193504783655	0.0319620425854	Marbach et. al. (2016)
KLF4	NR2F2	2	1	0.067589229945	0.0274511681528	0.0568044689398	0.0186528884324	0.137139723582	0.0368094784449	Marbach et. al. (2016)
REST	TFAP2C	2	1	-0.361157653376	0.200669699245	-0.305968094768	0.176269892252	0.280203253533	0.283819537501	Marbach et. al. (2016)
HEY2	TOP2A	2	1	0.374595714361	0.112071559158	0.994959321836	0.0420946697161	-0.668369289077	0.303013923563	Marbach et. al. (2016)
HEY2	CA2	2	1	0.72431260983	0.167923355067	0.741991874728	0.100292991985	-0.0411809725891	0.194824114874	Marbach et. al. (2016)
HEY2	THBS2	2	1	-0.869555913593	0.163800169815	-0.580209619687	0.288938292215	-0.162452200578	0.121506559329	Marbach et. al. (2016)
HEY2	ID1	2	1	0.598957243221	0.165120995906	0.742884025596	0.178611072497	0.319120092441	0.255372878271	Marbach et. al. (2016)
HEY2	COMMD3	2	1	0.436621969862	0.162156955897	0.616541579334	0.109440760255	0.0130700639298	0.0150465452797	Marbach et. al. (2016)
HEY2	STAT3	2	1	-0.221499098652	0.0588608498137	-0.176784306885	0.0852751859468	-0.0811040079311	0.100150324437	Marbach et. al. (2016)
PRDM14	PBX1	1	1	0.148258034339	0.165805182166	0.22065297265	0.145605730154	0.111397645592	0.0569739969539	Chia et. al. (2010)
PRDM14	NMU	1	1	0.590821990781	0.225531984145	0.525524595338	0.0593545104754	0.386303167426	0.0789955245412	Chia et. al. (2010)
PRDM14	ANKRD1	1	1	-0.651371052418	0.164113950395	-0.849040390914	0.16654383767	-0.370874196885	0.164027671847	Chia et. al. (2010)
PRDM14	SFRP1	1	1	-0.474677359681	0.21724137316	-0.615280772877	0.108196551687	-0.78981029075	0.20028005232	Chia et. al. (2010)
PRDM14	FOXO1	1	1	0.09005342932	0.0583233612238	0.20008551954	0.148394305508	0.225668280807	0.154534289617	Chia et. al. (2010)
PRDM14	OCT4	1	1	0.236091295737	0.0688358611605	0.318802558462	0.154090528246	0.572382979399	0.224083694879	Chia et. al. (2010)
PRDM14	LRAT	1	1	0.578608349366	0.173921706932	0.682784061991	0.0674449357292	0.68959292844	0.114913113581	Chia et. al. (2010)
PRDM14	PRDM14	1	1	0.402102649616	0.193135339551	0.235476923633	0.156668800109	0.202496762017	0.139410050923	Chia et. al. (2010)
PRDM14	SOX2	1	1	0.145472372969	0.0524676976837	0.388277779936	0.146410614221	0.100317061455	0.103003065858	Chia et. al. (2010)
PRDM14	TGIF2	1	1	0.224937459675	0.119317558951	0.0356327667142	0.0510038548643	0.14065308635	0.145855953451	Chia et. al. (2010)
NR2F2	MEIS2	2	1	0.786124176162	0.138906988813	0.867553747299	0.165045807742	0.878185132346	0.144141056559	Marbach et. al. (2016)
NR2F2	ANXA1	2	1	0.730381875543	0.21787323399	0.768886288683	0.225974660596	0.603395963467	0.384975154786	Marbach et. al. (2016)
SOX2	GAP43	2	1	0.0857235713211	0.0919091087825	0.136850259917	0.0520881117177	0.0377044075288	0.0451725717623	Marbach et. al. (2016)
SOX2	COL4A5	2	1	0.215831687785	0.0731983497605	0.195838248538	0.0173235478393	0.0763251741238	0.0127923060207	Marbach et. al. (2016)
SOX2	DPYSL3	1	1	0.0813798673174	0.0232289776165	0.107796701083	0.0290270538578	0.0983316777936	0.00240759073772	Wang et. al. (2012)
SOX2	OSR1	2	1	-0.0765541619285	0.0775716743135	-0.0916845351217	0.0472937132854	-0.170982561549	0.0435274940806	Marbach et. al. (2016)
SOX2	IGFBP3	2	1	-0.224752505339	0.0723362366362	-0.207747088688	0.0609638889029	-0.27138809583	0.00524046309498	Marbach et. al. (2016)
SOX2	SORBS1	2	1	0.16100960137	0.0278275161521	0.169526219411	0.0348836610699	0.175817098101	0.00216324698557	Marbach et. al. (2016)
SOX2	COL4A6	2	1	0.246192040122	0.0580862948478	0.17155601093	0.00827331443818	0.128737982212	0.00399487881581	Marbach et. al. (2016)
SOX2	GCNT2	2	1	0.215184384668	0.0354748013041	0.195305495358	0.0233954336925	0.171978484143	0.0316532018752	Marbach et. al. (2016)
SOX2	TERF1	2	1	0.165530765797	0.0217526339453	0.218015383519	0.00516990461822	0.203290404301	0.00225637987969	Marbach et. al. (2016)
SOX2	ZFP36L1	2	1	0.0860956844812	0.0283300517945	0.142678956529	0.0510518778412	-0.0396771470402	0.00169077030399	Marbach et. al. (2016)
SOX2	TDGF1	2	1	0.289258673246	0.0697254601098	0.249800067219	0.0331232774399	0.184417794616	0.0426575603999	Marbach et. al. (2016)
SOX2	PRKCDBP	1	1	0.126699802696	0.11321505501	0.217631609332	0.147974661684	0.133589208209	0.102006192402	Wang et. al. (2012)
SOX2	ERBB2	1	1	0.147891912825	0.0278795595417	0.22631258234	0.0185111851491	0.0779177150481	0.00238845880239	Wang et. al. (2012)
SOX2	SIX3	2	1	0.0805870503731	0.0951442122013	0.231110987936	0.141938755385	0.0288469035843	0.0411320850981	Marbach et. al. (2016)
SOX2	NAALAD2	2	1	0.0828298487303	0.0524700795177	0.078071895078	0.0024235844775	0.0785495541544	0.00258187351265	Marbach et. al. (2016)
SOX2	ST8SIA4	2	1	0.176577940395	0.0842899905699	0.182126431382	0.053270351049	0.200058901063	0.0608164088908	Marbach et. al. (2016)
SOX2	SLC44A1	2	1	-0.123503631773	0.0744134160611	0.00925843954108	0.0328865934605	-0.0671544532829	0.0527260727687	Marbach et. al. (2016)
SOX2	SNRPN	2	1	0.0879469523257	0.032806940153	0.0905197136914	0.0129798565209	0.157968497357	0.00216280153056	Marbach et. al. (2016)
SOX2	SALL1	1	1	0.202328846096	0.0519904213048	0.36198177351	0.0471640129562	0.19702881163	0.0706704778432	Fong et. al. (2008), Wang et. al. (2012)
SOX2	LHPP	2	1	0.0827621851434	0.0214800266613	0.164813293984	0.0445081963497	0.00895512712253	0.00155315723847	Marbach et. al. (2016)
SOX2	TRIM22	2	1	-0.395655692279	0.0946622555102	-0.597770666501	0.115163135184	-0.431593190994	0.076330180896	Marbach et. al. (2016)
SOX2	DPPA2	2	1	-0.232769786383	0.124496587949	-0.279662659131	0.0680376329607	-0.243028567081	0.10349596944	Marbach et. al. (2016)
SOX2	DPPA4	1	1	0.146333099558	0.0533087639331	0.173743926552	0.0277468992584	0.115452905614	0.0329925266069	Fong et. al. (2008), Wang et. al. (2012)
SOX2	SLC7A5	2	1	0.168911831781	0.0527332499481	0.137832075874	0.0403829316361	0.0263339349763	0.0358055382486	Marbach et. al. (2016)
SOX2	TOP2A	2	1	0.0764742065814	0.0885143156889	0.0666574077345	0.135806996063	0.25061288903	0.0711965754218	Marbach et. al. (2016)
SOX2	PRNP	2	1	-0.181444260413	0.0486100174306	-0.178325299818	0.0387619113486	-0.126862657371	0.00275086246809	Marbach et. al. (2016)
SOX2	SFRP2	2	1	-0.110670344062	0.11482955178	-0.00256197622699	0.118485576436	-0.32916380428	0.127744377297	Marbach et. al. (2016)
SOX2	HAND1	1	1	-0.0439655136039	0.0381804317114	-0.0305361670448	0.034081820906	-0.013517626151	0.0283990477859	Adachi et. al. (2010), Wang et. al. (2012)
SOX2	IFIH1	2	1	-0.146822503332	0.108279640261	-0.177032805014	0.0743962070379	-0.098078991344	0.0354697251958	Marbach et. al. (2016)
SOX2	LEFTY2	1	1	0.201756290033	0.0480958816719	0.0885763119771	0.0387552511062	0.0910373012141	0.0544315429303	Fong et. al. (2008), Wang et. al. (2012)
SOX2	ZFHX3	2	1	0.27278356753	0.0832660208834	0.146794207556	0.0688765574231	0.368896217655	0.0904964933932	Marbach et. al. (2016)
SOX2	ZIC3	1	1	0.274322021567	0.0523221277724	0.302769409874	0.0343707997274	0.35789509756	0.0141030306929	Fong et. al. (2008), Wang et. al. (2012)
SOX2	CA2	2	1	0.144817872205	0.0501119263869	0.175200326445	0.027689498949	0.278744418987	0.0378887864346	Marbach et. al. (2016)
SOX2	CA4	2	1	0.104123307733	0.0218579495113	0.259882453279	0.0535987965666	0.185121550321	0.061075170682	Marbach et. al. (2016)
SOX2	TRIM24	2	1	0.171826110019	0.0292086194133	0.161808322275	0.020383147294	0.195326063871	0.00192579294766	Marbach et. al. (2016)
SOX2	BUB1B	2	1	0.12339367545	0.074857296166	0.0709993475794	0.052842266013	0.155895886184	0.00393461183854	Marbach et. al. (2016)
SOX2	LEF1	2	1	0.295023418232	0.0853671834871	0.424385666157	0.0745701482316	0.199876071394	0.049549360785	Marbach et. al. (2016)
SOX2	CDX1	2	1	0.0828378047364	0.0642762867618	0.11541185894	0.0446305359211	0.059390179573	0.040533239836	Marbach et. al. (2016)
SOX2	WT1	2	1	0.0383050841681	0.0750131786285	0.100287842869	0.0347723283447	-0.0200822764212	0.0126009491636	Marbach et. al. (2016)
SOX2	IFI16	2	1	0.290858265207	0.113779736876	0.253162359327	0.0854618966557	0.143152597478	0.0607538318736	Marbach et. al. (2016)
SOX2	RGL1	2	1	0.0807963055767	0.0429334521358	0.0527979437659	0.0340329965531	0.169572458008	0.0548790522997	Marbach et. al. (2016)
SOX2	JARID2	2	1	0.217764096709	0.0184457563166	0.187647740075	0.0246453217218	0.210436160529	0.00211875614877	Marbach et. al. (2016)
SOX2	DLX5	2	1	0.17807672945	0.0748579767199	0.121749144401	0.0561934191733	0.163482618309	0.0314981231562	Marbach et. al. (2016)
SOX2	USP44	1	1	0.282260202512	0.0684066381919	0.090194217734	0.0814520427133	0.367568273882	0.0087416136282	Wang et. al. (2012)
SOX2	BMI1	2	1	-0.093738239132	0.0342253109596	-0.122266802929	0.0210198648366	-0.0348916680117	0.0181814381681	Marbach et. al. (2016)
SOX2	THBS2	2	1	-0.211535301253	0.115474185697	-0.202145458894	0.123860016392	-0.323181527568	0.109553527265	Marbach et. al. (2016)
SOX2	SULF1	2	1	-0.396483563663	0.139613919439	-0.335635688955	0.0884000004011	-0.382209670197	0.0524028522494	Marbach et. al. (2016)
SOX2	JUP	2	1	0.266411899381	0.0574154149604	0.243184817732	0.0738439534271	0.247750318023	0.0421446537897	Marbach et. al. (2016)
SOX2	GSC	2	1	0.102790501923	0.0424520738646	0.0151330036423	0.0366052061555	0.04887409859	0.0312583890949	Marbach et. al. (2016)
SOX2	TRIM6	2	1	0.0873702957631	0.0343449883102	0.0869125426157	0.00245194597671	0.0874629462152	0.0025439652188	Marbach et. al. (2016)
SOX2	ID1	2	1	-0.0882031207158	0.126988228459	-0.0499931992556	0.121680859789	0.0512830682669	0.0533953143038	Marbach et. al. (2016)
SOX2	B2M	2	1	-0.0855844718479	0.135802308067	-0.118185059836	0.0221977719098	-0.130477484733	0.0021934383577	Marbach et. al. (2016)
SOX2	ZNF296	2	1	0.10809543307	0.0215095130197	0.145533633148	0.0281187437699	0.0973588520697	0.00200797328981	Marbach et. al. (2016)
SOX2	EOMES	1	1	-0.0899848385467	0.0468671232837	-0.0424121021572	0.0427494864454	-0.064652941455	0.0541133725834	Adachi et. al. (2010), Wang et. al. (2012)
SOX2	PAX6	2	1	0.138717666954	0.0766951239167	0.0874626267349	0.0653023908938	0.0712799342521	0.0874072894351	Marbach et. al. (2016)
SOX2	FOXO1	1	1	0.18019438726	0.0691063386562	0.193587207354	0.132326454648	0.245824859021	0.101258971339	Fong et. al. (2008), Wang et. al. (2012)
SOX2	FRAT2	1	1	0.154303298145	0.0276814079974	0.153242196713	0.0284846501133	0.222464341086	0.00268516087779	Wang et. al. (2012)
SOX2	CTGF	2	1	-0.266676602535	0.0510129874651	-0.25487076972	0.0304379466836	-0.297759372184	0.0481706302335	Marbach et. al. (2016)
SOX2	GRAMD3	2	1	-0.206299285668	0.0375575916476	-0.318737531977	0.0657075920091	-0.133481827424	0.00423528582138	Marbach et. al. (2016)
SOX2	RASL11B	2	1	0.079249961345	0.106520337281	-0.0219137104858	0.124002277626	0.160896050439	0.0277953139646	Marbach et. al. (2016)
SOX2	SMG5	2	1	0.145121967782	0.0378158199883	0.0924386110508	0.0135585606836	0.12384666669	0.0212351774111	Marbach et. al. (2016)
SOX2	EPHA4	2	1	0.682595383186	0.128658747984	0.700650557164	0.0958991181952	0.666199543764	0.147354368233	Marbach et. al. (2016)
SOX2	CCL2	2	1	0.702348869536	0.109213984936	0.75557806219	0.126385738957	0.768322022366	0.178416587237	Marbach et. al. (2016)
SOX2	CA14	2	1	0.118986180482	0.0289669543639	0.166258546947	0.0927588653814	0.214800920309	0.00219740959783	Marbach et. al. (2016)
SOX2	POLR3G	1	1	0.10590519539	0.0509412922318	0.0908097551567	0.0163290729298	0.0259618134113	0.0206602242199	Wang et. al. (2012)
SOX2	ANXA1	2	1	-0.179098288817	0.0790973057492	-0.0119867868859	0.0864704646352	-0.140376633996	0.0926593799407	Marbach et. al. (2016)
SOX2	EMX2	2	1	-0.37793236798	0.128201201246	-0.251510319189	0.152751739624	-0.278322066719	0.0980322419316	Marbach et. al. (2016)
SOX2	TNC	2	1	0.338444381606	0.113643407294	0.16872203901	0.0683649767027	0.391722488088	0.111097830147	Marbach et. al. (2016)
SOX2	NANOG	1	1	0.128847726217	0.0684680555652	0.204694888955	0.0520240060081	0.186931660408	0.0911697369962	Fong et. al. (2008), Wang et. al. (2012)
SOX2	IER5L	2	1	0.0840676322515	0.0469388501466	-0.020324909432	0.0146632460842	0.0385037551869	0.027104105219	Marbach et. al. (2016)
SOX2	OCT4	1	1	0.296539307875	0.0739786350245	0.381021853635	0.0887228110041	0.448230949086	0.126226126463	Fong et. al. (2008), Wang et. al. (2012)
SOX2	MYC	2	1	-0.0526315521331	0.0626987986098	-0.0448669531905	0.0398314682521	-0.067242970203	0.0351461079379	Marbach et. al. (2016)
SOX2	HESX1	1	1	0.0881708435368	0.0706761013574	0.06692476669	0.0449114216192	0.098263056418	0.133951486664	Fong et. al. (2008), Wang et. al. (2012)
SOX2	RNF24	2	1	0.176900917481	0.0401452878428	0.202609632535	0.0372292962996	0.0503877698127	0.0227528560911	Marbach et. al. (2016)
SOX2	GATA4	2	1	0.195226765603	0.0649319927227	0.14904437377	0.0398487783381	0.0606140524484	0.0296488659561	Marbach et. al. (2016)
SOX2	CYR61	2	1	-0.233891424132	0.0391280176632	-0.234173727306	0.0219939482185	-0.250828125277	0.0414222969476	Marbach et. al. (2016)
SOX2	PARD3	2	1	0.128025200687	0.0289667241554	0.111338285839	0.0121194398631	0.0523650982152	0.00145417158309	Marbach et. al. (2016)
SOX2	CBX5	2	1	0.192428062231	0.0841088231283	0.246491640426	0.0678524252474	0.0653026872427	0.110693256526	Marbach et. al. (2016)
SOX2	RAB17	2	1	0.192803740318	0.0484570145421	0.114413568589	0.0410227794877	-0.118176555845	0.0383430033972	Marbach et. al. (2016)
SOX2	FOXA2	1	1	-0.0233934606541	0.0241178118426	-0.074293481925	0.0476002317102	-0.0082477563407	0.019031009922	Adachi et. al. (2010), Wang et. al. (2012)
SOX2	SGK1	2	1	-0.0911825127569	0.0583803970817	-0.054500372503	0.0159450882715	-0.0737777372165	0.00326106948616	Marbach et. al. (2016)
SOX2	THBS1	2	1	-0.146574772719	0.0528587611779	-0.13875415865	0.0386160594693	-0.21672590045	0.0406931091968	Marbach et. al. (2016)
SOX2	RDH10	2	1	0.111238505614	0.0901575211022	0.0628163230606	0.0429600037803	0.147693227954	0.0586424909042	Marbach et. al. (2016)
SOX2	SCGB3A2	2	1	0.275479672839	0.0558457610997	0.299988444092	0.0556610377676	0.286371676466	0.068603760125	Marbach et. al. (2016)
SOX2	CEBPZ	2	1	0.101248079918	0.025108745224	0.067357281626	0.00831826758825	0.113522273458	0.0014532926225	Marbach et. al. (2016)
SOX2	NEBL	2	1	0.117270377486	0.0208116786086	0.140650117704	0.00188168912166	0.141170758816	0.00200811939708	Marbach et. al. (2016)
SOX2	COMMD3	2	1	-0.0966962483251	0.0469092470514	-0.126939902025	0.0299156878078	-0.0957974722738	0.0212992293125	Marbach et. al. (2016)
SOX2	KLF4	2	1	0.353196747127	0.172171338559	0.392277807898	0.14951159408	0.613843218951	0.20893543754	Marbach et. al. (2016)
SOX2	REST	1	1	0.157591543321	0.051898166696	0.246945139595	0.0620569450621	0.0536136134962	0.0198080954393	Fong et. al. (2008), Wang et. al. (2012)
SOX2	DHRS3	2	1	0.445905787125	0.136263083851	0.513901147763	0.0901913411616	0.502967066505	0.203117869554	Marbach et. al. (2016)
SOX2	FZD7	1	1	0.121155024671	0.0747986407909	0.117735127251	0.0433307202031	0.0600782094095	0.00199176172846	Wang et. al. (2012)
SOX2	STMN2	2	1	0.102742140032	0.0769872519293	0.220367831364	0.147535440911	0.00831211918112	0.0188087301002	Marbach et. al. (2016)
SOX2	SCG5	2	1	-0.225175936767	0.0779181169361	-0.233519047709	0.0657822375469	-0.230623971544	0.0633338953695	Marbach et. al. (2016)
SOX2	PRDM14	2	1	-0.0213765107208	0.0893511731189	-0.0617063057621	0.0600347553958	-0.0448951604227	0.108315232855	Marbach et. al. (2016)
SOX2	GRHL2	2	1	0.126397324246	0.0490971119224	0.362951495948	0.068318140574	0.122924935583	0.00307706332862	Marbach et. al. (2016)
SOX2	NFE2L3	2	1	0.202587886375	0.0584941229593	0.149615354115	0.0789465158623	0.129685865398	0.0451705339097	Marbach et. al. (2016)
SOX2	SOX2	1	1	0.347356596926	0.129304321261	0.171578115477	0.118581100146	0.301863359588	0.181493196932	Wang et. al. (2012)
SOX2	LINGO1	2	1	0.124218676245	0.0597015632117	0.144405551202	0.0899928572964	0.0469076609348	0.10887539971	Marbach et. al. (2016)
SOX2	STAT3	1	1	0.0673249317779	0.0315349982233	0.0306970823355	0.0206313953935	0.0358926620234	0.0203088002535	Fong et. al. (2008), Wang et. al. (2012)
SOX2	PRPS1	2	1	-0.212265856714	0.0822733005619	-0.207181746158	0.120774373545	-0.149574253328	0.053365606631	Marbach et. al. (2016)
SOX2	SERPINH1	2	1	-0.186568353915	0.0253406712582	-0.155194436779	0.0355898177205	-0.0624093965101	0.00158992097772	Marbach et. al. (2016)
SOX2	PTRF	2	1	-0.173544125019	0.0403259839787	-0.234986394869	0.0632504382786	-0.173991072598	0.00203756218232	Marbach et. al. (2016)
TGIF2	OSR1	2	1	-0.902842957559	0.208585778601	-0.94601969951	0.107904178561	-0.803819265194	0.339059561786	Marbach et. al. (2016)
MEIS1	SIX3	2	1	-0.489351813224	0.237364285202	-0.000875703371428	0.373106185755	-0.74099134869	0.448772581132	Marbach et. al. (2016)
MEIS1	SALL1	2	1	0.607330052371	0.162367678743	0.220294030403	0.162207531021	0.500536481193	0.177324839886	Marbach et. al. (2016)
MEIS1	DPPA2	2	1	0.72465331229	0.186526647242	0.822861914375	0.218776188798	0.232355648829	0.241221670154	Marbach et. al. (2016)
MEIS1	HAND1	2	1	-0.70441017771	0.243979518064	-0.675507939783	0.216502395432	-0.0322886914935	0.231062654854	Marbach et. al. (2016)
MEIS1	LHX2	2	1	-0.351530875986	0.174173610228	-0.508141589638	0.185911361343	-0.682529290466	0.28184234383	Marbach et. al. (2016)
MEIS1	CDX1	2	1	-0.145743348715	0.0582821975998	-0.128347687937	0.0656242791566	-0.084700909642	0.0959501616897	Marbach et. al. (2016)
MEIS1	THBS2	2	1	0.66761486986	0.172101439513	0.953539312879	0.103324573726	0.885106656382	0.184327504562	Marbach et. al. (2016)
MEIS1	ANKRD1	2	1	-0.722614372781	0.201741161707	-0.892293157906	0.0985582010411	-0.424351741076	0.169623641708	Marbach et. al. (2016)
MEIS1	PAX6	2	1	-0.28324565392	0.115512993766	-0.220279792641	0.138645704736	-0.441389161163	0.321719278268	Marbach et. al. (2016)
MEIS1	NANOG	2	1	0.404210944939	0.111873949825	0.457948877829	0.135373978114	0.957311710177	0.15213255911	Marbach et. al. (2016)
MEIS1	GNA14	2	1	-0.537409129922	0.187620526648	-0.75214651242	0.0400036510107	-0.604718861822	0.0324541368324	Marbach et. al. (2016)
MEIS1	OCT4	2	1	0.221923548482	0.0570903395595	-0.0635556289956	0.262525383106	-0.274267349309	0.353458182563	Marbach et. al. (2016)
MEIS1	SOX17	2	1	-0.346676211027	0.166148823761	-0.475077044509	0.257968895328	-0.188149268431	0.253492826987	Marbach et. al. (2016)
MEIS1	CBX5	2	1	-0.171380682648	0.0731917057978	-0.153823650656	0.0546401760773	0.174392721378	0.251870531225	Marbach et. al. (2016)
MEIS1	PRDM14	2	1	0.634211059701	0.204611055273	0.340569669624	0.223777436857	0.353007664837	0.221610149391	Marbach et. al. (2016)
MEIS1	NR2F2	2	1	0.23065517576	0.142690935888	0.288210537263	0.144826445771	0.400129123403	0.405616722868	Marbach et. al. (2016)
MEIS1	LINGO1	2	1	0.540788895611	0.114532598543	0.656098575512	0.169457023153	0.685189293772	0.234031616053	Marbach et. al. (2016)
MEIS1	RGS10	2	1	0.791579920816	0.166739298814	0.504578586116	0.167411052526	0.586548658935	0.0760977552204	Marbach et. al. (2016)
OSR1	LIN28	2	2	-0.184523997596	0.0599180053024	-0.535362589231	0.122272812335	0.0	0.0	Marbach et. al. (2016)
OSR1	OCT4	2	2	0.0639055774756	0.042974075818	-0.0892015504822	0.14848423785	0.0	0.0	Marbach et. al. (2016)
OSR1	RGS10	2	2	0.289754365893	0.0816546519353	0.206665066599	0.0913689256924	0.0	0.0	Marbach et. al. (2016)
PBX1	COL4A5	2	2	-0.714855135655	0.464152503983	-0.99263974184	0.0479718652464	0.0	0.0	Marbach et. al. (2016)
PBX1	PBX1	2	2	0.212352900341	0.322281235887	-0.0184875246935	0.252273992612	0.0	0.0	Marbach et. al. (2016)
PBX1	COL4A6	2	2	-0.641399252189	0.18227848234	-0.642380987564	0.103982887887	0.0	0.0	Marbach et. al. (2016)
PBX1	LIN28	2	2	0.34730108237	0.0662471407806	-0.0690066687219	0.180870432807	0.0	0.0	Marbach et. al. (2016)
PBX1	RPRM	2	2	1.0	0.0	1.0	0.0	0.0	0.0	Marbach et. al. (2016)
PBX1	LHX2	2	2	-0.234152779085	0.109121857552	-0.168120174691	0.109610971788	0.0	0.0	Marbach et. al. (2016)
PBX1	FRAT2	2	2	0.476909325896	0.16820350001	0.651940397306	0.102508560222	0.0	0.0	Marbach et. al. (2016)
PBX1	NANOG	1	2	0.381212649557	0.0811511577088	0.729443770095	0.130284914286	0.0	0.0	Chan et. al. (2009)
PBX1	DKK1	2	2	-0.656320327439	0.192878336355	-0.61262967536	0.130093740394	0.0	0.0	Marbach et. al. (2016)
HLTF	SULF1	2	2	-0.730383153216	0.374442090239	-0.305926804315	0.558195345978	0.0	0.0	Marbach et. al. (2016)
HLTF	EPHA4	2	2	0.536654073807	0.205935528935	0.430274831373	0.239770694755	0.0	0.0	Marbach et. al. (2016)
TFAP2C	OSR1	2	2	-0.393673002439	0.36214804733	-0.375900273855	0.281554894411	0.0	0.0	Marbach et. al. (2016)
TFAP2C	PDPN	2	2	0.499848993209	0.256739521409	0.660581028075	0.226829524591	0.0	0.0	Marbach et. al. (2016)
TFAP2C	SIX3	2	2	-0.353301720316	0.101135965866	-0.664465890681	0.248047519058	0.0	0.0	Marbach et. al. (2016)
TFAP2C	TFAP2C	2	2	0.221226925106	0.336088651153	0.123072943466	0.289174302091	0.0	0.0	Marbach et. al. (2016)
TFAP2C	MEIS2	2	2	0.438080930714	0.105321063141	0.428887106397	0.156098023544	0.0	0.0	Marbach et. al. (2016)
TFAP2C	ZIC2	2	2	-0.261021222206	0.150174076013	-0.399389141949	0.180122943617	0.0	0.0	Marbach et. al. (2016)
TFAP2C	LHX2	2	2	-0.0826214350324	0.0819563740134	-0.197830878021	0.105135676567	0.0	0.0	Marbach et. al. (2016)
TFAP2C	ZIC5	2	2	-0.399018043826	0.144746618077	-0.674101719181	0.206840498579	0.0	0.0	Marbach et. al. (2016)
TFAP2C	FOXO1	2	2	0.0923495248779	0.100794519988	-0.155205976025	0.25102778222	0.0	0.0	Marbach et. al. (2016)
TFAP2C	ANXA1	2	2	0.457529751056	0.232064830275	0.402877839905	0.352816526169	0.0	0.0	Marbach et. al. (2016)
TFAP2C	EMX2	2	2	-0.117173405867	0.392973052309	-0.20128429255	0.317879147251	0.0	0.0	Marbach et. al. (2016)
TFAP2C	KCNN2	2	2	0.352081425693	0.724245918059	0.344048214743	0.627866386887	0.0	0.0	Marbach et. al. (2016)
TFAP2C	PIM2	2	2	0.326020700822	0.0899608298468	0.36406472734	0.0679469817157	0.0	0.0	Marbach et. al. (2016)
TFAP2C	GATA6	2	2	0.323819097613	0.167915748185	0.547632158429	0.180177444674	0.0	0.0	Marbach et. al. (2016)
TFAP2C	CBX5	2	2	-0.121320545782	0.0792238639869	-0.146289070264	0.106614127684	0.0	0.0	Marbach et. al. (2016)
TFAP2C	ZNF664	2	2	-0.410641395372	0.160486186522	-0.460590223954	0.128071856967	0.0	0.0	Marbach et. al. (2016)
TFAP2C	OLFML3	2	2	0.436318081477	0.322464357773	0.315069956904	0.270432546162	0.0	0.0	Marbach et. al. (2016)
TFAP2C	HOXB5	2	2	-0.207295788273	0.102245562596	-0.286134218075	0.218056068377	0.0	0.0	Marbach et. al. (2016)
TFAP2C	NR2F2	2	2	0.246178106367	0.104073228078	0.335205858647	0.128506437899	0.0	0.0	Marbach et. al. (2016)
TFAP2C	TGIF2	2	2	0.170898881613	0.137717378244	0.576538055042	0.178011674645	0.0	0.0	Marbach et. al. (2016)
TFAP2C	LINGO1	2	2	0.245032618821	0.179776620439	0.466399891704	0.180063981516	0.0	0.0	Marbach et. al. (2016)
TFAP2C	RGS10	2	2	0.231295700977	0.170573516444	-0.199074903652	0.12059337579	0.0	0.0	Marbach et. al. (2016)
GBX2	SFRP1	2	2	0.703685355506	0.549868252548	0.970084938987	0.102403731364	0.0	0.0	Marbach et. al. (2016)
GBX2	EMX2	2	2	-0.224948885654	0.283974175066	-0.549019546258	0.22650684226	0.0	0.0	Marbach et. al. (2016)
GBX2	ISL1	2	2	1.0	0.0	1.0	0.0	0.0	0.0	Marbach et. al. (2016)
MEIS2	BHLHE22	2	2	-0.103582667591	0.0747827242185	0.144602869525	0.109994496957	0.0	0.0	Marbach et. al. (2016)
MEIS2	ZHX2	2	2	-0.164902881984	0.0647328278641	-0.0198238208695	0.158882607954	0.0	0.0	Marbach et. al. (2016)
MEIS2	MSC	2	2	0.159252945233	0.190814322707	-0.173468473981	0.137328097276	0.0	0.0	Marbach et. al. (2016)
MEIS2	BMP2	2	2	-0.198443866246	0.334611297434	-0.199788054363	0.288650893333	0.0	0.0	Marbach et. al. (2016)
MEIS2	CDX1	2	2	-0.0650415991028	0.0460270149091	-0.0160145760996	0.050519173025	0.0	0.0	Marbach et. al. (2016)
MEIS2	STEAP2	2	2	0.370729020388	0.302938337341	0.862922931881	0.197685400791	0.0	0.0	Marbach et. al. (2016)
MEIS2	ANXA1	2	2	0.196681971869	0.194378297657	0.453670139068	0.248511191647	0.0	0.0	Marbach et. al. (2016)
MEIS2	OCT4	2	2	0.150754379502	0.0684002124215	0.707784422929	0.228558306465	0.0	0.0	Marbach et. al. (2016)
MEIS2	HEY2	2	2	0.0704807448755	0.120900881699	0.304121472804	0.109689618815	0.0	0.0	Marbach et. al. (2016)
MEIS2	LINGO1	2	2	-0.123014620628	0.149003570362	-0.017916923662	0.230796281658	0.0	0.0	Marbach et. al. (2016)
NKX2-5	PBX1	2	2	0.754937693531	0.287144773896	0.305484169005	0.153023216685	0.0	0.0	Marbach et. al. (2016)
FOXD3	PDPN	2	2	-0.295119987068	0.0722759888855	0.000351669772461	0.00724122606518	0.0	0.0	Marbach et. al. (2016)
FOXD3	TFAP2C	2	2	0.113743306226	0.0313890516911	0.166669843735	0.0506526264972	0.0	0.0	Marbach et. al. (2016)
FOXD3	SLC44A1	2	2	-0.226894793107	0.0677967787171	0.00312631708797	0.00307666879814	0.0	0.0	Marbach et. al. (2016)
FOXD3	SALL1	2	2	-0.356060161829	0.067222543736	-0.499765374459	0.146457556435	0.0	0.0	Marbach et. al. (2016)
FOXD3	POU4F1	2	2	0.304024405282	0.0968913828002	0.308886947656	0.0304605215896	0.0	0.0	Marbach et. al. (2016)
FOXD3	TOP2A	2	2	0.317499524659	0.0937154910875	-0.676619920938	0.31576892695	0.0	0.0	Marbach et. al. (2016)
FOXD3	NMU	2	2	-0.223865172636	0.289385916201	-0.0145698713067	0.00561356332162	0.0	0.0	Marbach et. al. (2016)
FOXD3	LEF1	2	2	0.0299031073093	0.0305134974475	0.0104840569278	0.0232468798435	0.0	0.0	Marbach et. al. (2016)
FOXD3	LHX1	2	2	0.292971064903	0.060466683098	0.350118897713	0.079837247491	0.0	0.0	Marbach et. al. (2016)
FOXD3	TMEM30A	2	2	0.469618277072	0.184217321905	0.408143284046	0.137143499207	0.0	0.0	Marbach et. al. (2016)
FOXD3	THBS2	2	2	-0.283520238447	0.0876869455043	-0.0619410796385	0.0622841398465	0.0	0.0	Marbach et. al. (2016)
FOXD3	ID1	2	2	0.513278876857	0.132906291154	0.00106672522088	0.0070788330086	0.0	0.0	Marbach et. al. (2016)
FOXD3	FOXO1	2	2	-0.151562099954	0.0841400235436	-0.107941736928	0.0481978404831	0.0	0.0	Marbach et. al. (2016)
FOXD3	CCND1	2	2	0.205111883582	0.0648571463289	-4.70839688348e-05	0.00270127438383	0.0	0.0	Marbach et. al. (2016)
FOXD3	CBX5	2	2	0.112387898376	0.0345113366159	-0.00939125318788	0.00389151695216	0.0	0.0	Marbach et. al. (2016)
FOXD3	GFRA1	2	2	-0.536884295142	0.110559083889	0.0805122579356	0.188270633859	0.0	0.0	Marbach et. al. (2016)
FOXD3	CDH1	2	2	0.415907822425	0.0552903206955	0.598780429809	0.137945337301	0.0	0.0	Marbach et. al. (2016)
FOXD3	NR2F2	2	2	0.147258851465	0.043168076396	-0.00681049629774	0.0138495000209	0.0	0.0	Marbach et. al. (2016)
FOXD3	GAD1	2	2	0.444282541057	0.129934210356	0.247238288279	0.0715267010644	0.0	0.0	Marbach et. al. (2016)
FOXD3	NFE2L3	2	2	-0.203904091411	0.0723681823135	-0.0397411045865	0.0198894010245	0.0	0.0	Marbach et. al. (2016)
ONECUT1	ZIC3	2	2	-0.649000565745	0.329277748339	0.0483734557429	0.384286918544	0.0	0.0	Marbach et. al. (2016)
HAND1	HAS2	2	2	0.338382998724	0.251813340533	0.576078012269	0.258062310931	0.0	0.0	Marbach et. al. (2016)
HAND1	ANXA1	2	2	0.725361473433	0.228097054802	0.767445072725	0.25943147137	0.0	0.0	Marbach et. al. (2016)
HAND1	SCG5	2	2	-0.259480494528	0.115138597143	-0.358711938618	0.197941647993	0.0	0.0	Marbach et. al. (2016)
HAND1	NEFM	2	2	0.323683799904	0.296332260728	0.221490084554	0.0640945193313	0.0	0.0	Marbach et. al. (2016)
HAND1	VLDLR	2	2	-0.524672182112	0.124096254439	-0.446235010977	0.130244898404	0.0	0.0	Marbach et. al. (2016)
ZIC2	DPYSL2	2	2	-0.0671345169103	0.0501749788383	0.200441642212	0.246658883081	0.0	0.0	Marbach et. al. (2016)
ZIC2	CPT1A	2	2	-0.104837494211	0.0713680754835	-0.918165611082	0.159661825621	0.0	0.0	Marbach et. al. (2016)
ZIC2	LHPP	2	2	-0.124705150172	0.0319272272608	-0.403142140647	0.158722421262	0.0	0.0	Marbach et. al. (2016)
ZIC2	ASXL1	2	2	-0.066012109432	0.0229048410553	-0.160767426895	0.00342282819705	0.0	0.0	Marbach et. al. (2016)
ZIC2	TOP2A	2	2	-0.181965455442	0.0789316705333	-0.189035362504	0.456362571575	0.0	0.0	Marbach et. al. (2016)
ZIC2	LIN28	2	2	-0.0274286025023	0.0393404437516	-0.113134945799	0.183816619218	0.0	0.0	Marbach et. al. (2016)
ZIC2	KANK1	2	2	0.118555234878	0.0348667753314	0.241779709871	0.117473226546	0.0	0.0	Marbach et. al. (2016)
ZIC2	BUB1B	2	2	-0.121758351297	0.0669864975237	-0.200295419034	0.0668232654164	0.0	0.0	Marbach et. al. (2016)
ZIC2	ZIC5	2	2	-0.0845732854911	0.0915049780573	0.263637505146	0.175586126551	0.0	0.0	Marbach et. al. (2016)
ZIC2	TSC22D1	2	2	0.0707929193704	0.0315098956305	0.06867661699	0.00404844654395	0.0	0.0	Marbach et. al. (2016)
ZIC2	IFI16	2	2	-0.152537806567	0.0780628972098	-0.508225673569	0.267376195801	0.0	0.0	Marbach et. al. (2016)
ZIC2	USP44	2	2	-0.128547148663	0.0639314062541	-0.326954480909	0.478010218025	0.0	0.0	Marbach et. al. (2016)
ZIC2	ARSD	2	2	-0.1804385897	0.0811238672203	-0.160282668182	0.0645542561731	0.0	0.0	Marbach et. al. (2016)
ZIC2	LHX5	2	2	0.0850525174293	0.0366353539129	-0.0921437700386	0.0460433547469	0.0	0.0	Marbach et. al. (2016)
ZIC2	TMEM30A	2	2	-0.107883353937	0.199029052862	-0.408615397534	0.112716196934	0.0	0.0	Marbach et. al. (2016)
ZIC2	JUP	2	2	-0.0723287735032	0.0397894226838	0.182015681151	0.228464403687	0.0	0.0	Marbach et. al. (2016)
ZIC2	ID1	2	2	-0.0778742773877	0.0751671128003	-0.174303469805	0.0887176707998	0.0	0.0	Marbach et. al. (2016)
ZIC2	PPP1R16B	2	2	0.0712744308352	0.0324461591219	-0.0262572570328	0.182894529297	0.0	0.0	Marbach et. al. (2016)
ZIC2	CA14	2	2	0.0675973472304	0.0598721292951	-0.0423293189545	0.332841513435	0.0	0.0	Marbach et. al. (2016)
ZIC2	ABTB2	2	2	0.0655089100846	0.0177435827283	-0.000255889793081	0.00351170193351	0.0	0.0	Marbach et. al. (2016)
ZIC2	RNF24	2	2	-0.0978494244672	0.0273794739149	-0.427274670771	0.131116134307	0.0	0.0	Marbach et. al. (2016)
ZIC2	ZNF664	2	2	0.0835456270831	0.156186869645	0.260932027994	0.135984039767	0.0	0.0	Marbach et. al. (2016)
ZIC2	NFE2L3	2	2	-0.155381050987	0.0585768207508	-0.381456315292	0.119696613522	0.0	0.0	Marbach et. al. (2016)
ZIC2	BLCAP	2	2	-0.061562441615	0.0230733612422	-0.191736288535	0.12066615718	0.0	0.0	Marbach et. al. (2016)
ZIC2	INF2	2	2	0.0855229431898	0.0330022098443	0.235365420055	0.154380258418	0.0	0.0	Marbach et. al. (2016)
ZIC2	PRPS1	2	2	0.144336829098	0.0771619086334	0.202559800472	0.289211778599	0.0	0.0	Marbach et. al. (2016)
ZIC2	SERPINH1	2	2	0.149569356003	0.0366223569177	0.219423068942	0.0841988914378	0.0	0.0	Marbach et. al. (2016)
ZIC2	PTRF	2	2	0.0823752996138	0.0269726514179	0.41244867435	0.228172189498	0.0	0.0	Marbach et. al. (2016)
ZIC3	CPT1A	2	2	-0.178140407433	0.0929902511535	-0.257459904821	0.260843550303	0.0	0.0	Marbach et. al. (2016)
ZIC3	BHLHE22	2	2	0.145121116984	0.0699281818794	0.119193495246	0.0389450526477	0.0	0.0	Marbach et. al. (2016)
ZIC3	GJA1	2	2	-0.0860882078429	0.0444737130037	0.122052897565	0.00451181576391	0.0	0.0	Marbach et. al. (2016)
ZIC3	KIAA1683	2	2	0.0776368305036	0.0319674716231	0.00406112775118	0.0227758977614	0.0	0.0	Marbach et. al. (2016)
ZIC3	DUSP6	2	2	0.163712994023	0.0903189150169	0.36296322183	0.260565882658	0.0	0.0	Marbach et. al. (2016)
ZIC3	KANK1	2	2	-0.119419076784	0.055004606935	-0.55461974257	0.114273426214	0.0	0.0	Marbach et. al. (2016)
ZIC3	UBR5	2	2	-0.06753863693	0.0264742625927	0.298945671342	0.0478225614953	0.0	0.0	Marbach et. al. (2016)
ZIC3	CDX1	2	2	0.0280162456037	0.0202607418019	0.0404221594716	0.0164163138382	0.0	0.0	Marbach et. al. (2016)
ZIC3	ZIC5	2	2	-0.155807797808	0.126380117949	-0.148474001745	0.17416737117	0.0	0.0	Marbach et. al. (2016)
ZIC3	IFI16	2	2	0.0718464700301	0.0332527098272	0.0737051022249	0.0281185705047	0.0	0.0	Marbach et. al. (2016)
ZIC3	GLDC	2	2	0.151814977774	0.0775582034768	0.272076943357	0.125508932703	0.0	0.0	Marbach et. al. (2016)
ZIC3	CDH2	2	2	-0.0805816889167	0.103863036198	-0.210361933657	0.0768904611847	0.0	0.0	Marbach et. al. (2016)
ZIC3	DLX5	2	2	-0.126824785965	0.12709039161	-0.134703658052	0.155762700373	0.0	0.0	Marbach et. al. (2016)
ZIC3	IL1RAPL1	2	2	0.164563235652	0.0505326782851	0.0487571116806	0.0391133697586	0.0	0.0	Marbach et. al. (2016)
ZIC3	TBX3	2	2	0.133171879707	0.122562861359	0.437930625652	0.0972906529186	0.0	0.0	Marbach et. al. (2016)
ZIC3	GABRA5	2	2	0.18746728351	0.119422367627	0.221210341723	0.0263274728743	0.0	0.0	Marbach et. al. (2016)
ZIC3	GSC	2	2	0.0522262430727	0.0205301786152	0.0353539597343	0.0801765527696	0.0	0.0	Marbach et. al. (2016)
ZIC3	PPP1R16B	2	2	0.12183794933	0.0513124573568	0.261828336152	0.198437459293	0.0	0.0	Marbach et. al. (2016)
ZIC3	CCL2	2	2	0.148635340804	0.0450626231674	0.279590222176	0.136369901737	0.0	0.0	Marbach et. al. (2016)
ZIC3	BAMBI	2	2	0.194174946322	0.0719089898078	0.656843363854	0.155853415425	0.0	0.0	Marbach et. al. (2016)
ZIC3	TNC	2	2	0.080820443129	0.0277114391864	0.0350418821828	0.0211650564748	0.0	0.0	Marbach et. al. (2016)
ZIC3	RAB5A	2	2	-0.108414113578	0.0353625449562	-0.0996150895928	0.0282287544562	0.0	0.0	Marbach et. al. (2016)
ZIC3	CCND1	2	2	0.110587664996	0.0607387523979	0.0529927779553	0.148850540577	0.0	0.0	Marbach et. al. (2016)
ZIC3	CBX5	2	2	0.0223269918792	0.0234063312907	0.0308622750149	0.0212735608486	0.0	0.0	Marbach et. al. (2016)
ZIC3	JUND	2	2	0.103906027709	0.0404644344537	0.0620135672857	0.0622089691533	0.0	0.0	Marbach et. al. (2016)
ZIC3	APOBEC3G	2	2	0.0917612186494	0.0364111002193	0.0877092399253	0.0886048492933	0.0	0.0	Marbach et. al. (2016)
ZIC3	DHRS3	2	2	0.0797033637357	0.0425094180099	0.121633449649	0.0324008895152	0.0	0.0	Marbach et. al. (2016)
ZIC3	PIP5K1C	2	2	0.0776959707791	0.0460328479264	-0.0403495525837	0.0435192855103	0.0	0.0	Marbach et. al. (2016)
ZIC3	BLCAP	2	2	-0.154692582395	0.0227933512897	-0.00595332717511	0.105405381646	0.0	0.0	Marbach et. al. (2016)
ZIC3	LINGO1	2	2	-0.123962976583	0.029804918111	-0.156564944366	0.0554997502713	0.0	0.0	Marbach et. al. (2016)
LEF1	MEIS2	2	2	-0.333045308954	0.136346470393	-0.271245755138	0.189792455921	0.0	0.0	Marbach et. al. (2016)
LEF1	CDC7	2	2	0.421737480884	0.153424692714	0.823917806343	0.192859606134	0.0	0.0	Marbach et. al. (2016)
LEF1	SFRP2	2	2	-0.37739932061	0.18605213014	-0.675418413475	0.21121648254	0.0	0.0	Marbach et. al. (2016)
LEF1	LIN28	2	2	0.502848559335	0.0963000006579	0.231482427136	0.109517522179	0.0	0.0	Marbach et. al. (2016)
LEF1	LEF1	2	2	-0.277686030322	0.09252604665	-0.239462559159	0.0987737519375	0.0	0.0	Marbach et. al. (2016)
LEF1	LHX2	2	2	-0.192891179037	0.133912107543	-0.165440624748	0.126941026089	0.0	0.0	Marbach et. al. (2016)
LEF1	ZIC5	2	2	0.540224842657	0.191200172656	0.301770122551	0.189437103162	0.0	0.0	Marbach et. al. (2016)
LEF1	HAS2	2	2	-0.896055985529	0.156975253723	-0.625770443177	0.209255926692	0.0	0.0	Marbach et. al. (2016)
LEF1	DLX5	2	2	0.190916765438	0.378790193283	0.21321123959	0.208911561397	0.0	0.0	Marbach et. al. (2016)
LEF1	USP44	2	2	0.659511544494	0.175226898425	0.94352412751	0.129162734588	0.0	0.0	Marbach et. al. (2016)
LEF1	DMRT1	2	2	0.252991180299	0.156350253845	0.231858625227	0.11611514838	0.0	0.0	Marbach et. al. (2016)
LEF1	ID1	2	2	-0.403523762599	0.207771097278	-0.565913161811	0.14532856164	0.0	0.0	Marbach et. al. (2016)
LEF1	FOXO1	2	2	0.0861656750125	0.161619733448	0.0611261296909	0.171714219286	0.0	0.0	Marbach et. al. (2016)
LEF1	HESX1	2	2	-0.20164599496	0.0981472181525	0.29133864621	0.146838809664	0.0	0.0	Marbach et. al. (2016)
LEF1	GATA6	2	2	-0.221688031286	0.247934901827	-0.257267946224	0.223455615126	0.0	0.0	Marbach et. al. (2016)
LEF1	GATA4	2	2	-0.258599643361	0.125917605721	-0.150912966782	0.0906515432675	0.0	0.0	Marbach et. al. (2016)
LEF1	HOXB5	2	2	-0.242224281365	0.121950603192	-0.158597351227	0.154373938375	0.0	0.0	Marbach et. al. (2016)
LEF1	STMN2	2	2	-0.556804253022	0.139473731371	-0.653277332248	0.331785902964	0.0	0.0	Marbach et. al. (2016)
LEF1	OLFML2A	2	2	0.702352164724	0.183521334045	0.551019339407	0.141930058458	0.0	0.0	Marbach et. al. (2016)
LEF1	GRHL2	2	2	-0.509710393873	0.175967724134	-0.978733979262	0.0944746896887	0.0	0.0	Marbach et. al. (2016)
LEF1	VLDLR	2	2	0.520420135125	0.275938209821	0.267120495084	0.0774897504965	0.0	0.0	Marbach et. al. (2016)
LHX2	EMX2	2	2	-0.337621957491	0.392683915667	-0.100031167578	0.360604286289	0.0	0.0	Marbach et. al. (2016)
LHX2	HESX1	2	2	0.307772158838	0.135959940328	0.746015110038	0.18230028043	0.0	0.0	Marbach et. al. (2016)
CDX1	PBX1	2	2	0.903690920103	0.153274298733	0.989535484846	0.036959643643	0.0	0.0	Marbach et. al. (2016)
CDX1	SIX3	2	2	-0.922631774747	0.130260197186	-0.924804380327	0.131156442058	0.0	0.0	Marbach et. al. (2016)
CDX1	RPRM	2	2	1.0	0.0	1.0	0.0	0.0	0.0	Marbach et. al. (2016)
CDX1	PAX6	2	2	-0.626639316352	0.194019442283	-0.851889123909	0.15005002282	0.0	0.0	Marbach et. al. (2016)
CDX1	FOXO1	2	2	0.238543407789	0.103372377482	0.00328986543	0.249255452925	0.0	0.0	Marbach et. al. (2016)
WT1	RPRM	2	2	1.0	0.0	0.998157646441	0.0182857745528	0.0	0.0	Marbach et. al. (2016)
WT1	REST	2	2	-0.289541444888	0.321643912019	-0.189593151994	0.2614704058	0.0	0.0	Marbach et. al. (2016)
IRX2	GAP43	2	2	-0.492253957754	0.115217070051	-0.513902356111	0.262080762427	0.0	0.0	Marbach et. al. (2016)
IRX2	TERF1	2	2	0.483300605349	0.0838075200909	0.385940180266	0.0632719143723	0.0	0.0	Marbach et. al. (2016)
IRX2	PDPN	2	2	0.719377924442	0.235497035579	0.788721111276	0.16667230539	0.0	0.0	Marbach et. al. (2016)
IRX2	SFRP2	2	2	-0.335150102466	0.165298319515	-0.414538414253	0.156397854785	0.0	0.0	Marbach et. al. (2016)
IRX2	TNC	2	2	-0.560535863777	0.116677662806	-0.375357472628	0.0706822415317	0.0	0.0	Marbach et. al. (2016)
IRX2	MYC	2	2	0.369496476512	0.111410121756	0.216791564912	0.0626941975121	0.0	0.0	Marbach et. al. (2016)
IRX2	PRDM14	2	2	0.255700724499	0.198912031949	0.521684241722	0.191155182389	0.0	0.0	Marbach et. al. (2016)
IRX2	GAD1	2	2	-0.473069472723	0.256213734314	-0.456900988606	0.178574866633	0.0	0.0	Marbach et. al. (2016)
IRX2	SOX2	2	2	0.213479921151	0.158447148622	0.49240045085	0.197083991439	0.0	0.0	Marbach et. al. (2016)
IRX2	TGIF2	2	2	0.389436654782	0.123625471455	0.182222929038	0.115670065901	0.0	0.0	Marbach et. al. (2016)
DLX5	SFRP1	2	2	0.907479344964	0.399153557944	0.981195199865	0.175348069706	0.0	0.0	Marbach et. al. (2016)
GSC	SOX17	2	2	0.482520778447	0.220326688437	0.304607817853	0.185654632703	0.0	0.0	Marbach et. al. (2016)
EOMES	GAP43	2	2	-0.221095704535	0.0615509015734	-0.249606965691	0.22675094261	0.0	0.0	Marbach et. al. (2016)
EOMES	PBX1	2	2	-0.0993407567633	0.315675323424	-0.262753874243	0.216238167801	0.0	0.0	Marbach et. al. (2016)
EOMES	PRKCDBP	2	2	-0.267353929354	0.297180204241	-0.320414387468	0.277924057078	0.0	0.0	Marbach et. al. (2016)
EOMES	SIX3	2	2	-0.333822988865	0.126549250818	-0.372561179036	0.188850531821	0.0	0.0	Marbach et. al. (2016)
EOMES	TFAP2C	2	2	0.0998583256229	0.180795751866	0.1365150557	0.131842497859	0.0	0.0	Marbach et. al. (2016)
EOMES	MSC	2	2	-0.460364751684	0.156971592872	-0.075775780124	0.120368644835	0.0	0.0	Marbach et. al. (2016)
EOMES	TBX3	2	2	0.192717029271	0.147992408425	0.104441682934	0.0816830212503	0.0	0.0	Marbach et. al. (2016)
EOMES	PIM2	2	2	0.194090639459	0.07674710824	0.0871400122549	0.100952941588	0.0	0.0	Marbach et. al. (2016)
EOMES	SCG5	2	2	0.284513314571	0.113457715511	0.581040206249	0.147770142362	0.0	0.0	Marbach et. al. (2016)
EOMES	GAD1	2	2	0.406973074866	0.171255630024	0.318751005142	0.132389473109	0.0	0.0	Marbach et. al. (2016)
EOMES	GSTT2	2	2	-0.343949569183	0.0774964985417	-0.403526372333	0.0866309127888	0.0	0.0	Marbach et. al. (2016)
EOMES	PRPS1	2	2	-0.345801530233	0.14023438055	-0.517661443434	0.222184445763	0.0	0.0	Marbach et. al. (2016)
PAX6	COL4A6	2	2	-0.461490899849	0.251255656504	-0.185923201594	0.17911703196	0.0	0.0	Marbach et. al. (2016)
PAX6	CDX1	2	2	0.0841712861846	0.0492697562813	0.104452419524	0.0557413788126	0.0	0.0	Marbach et. al. (2016)
PAX6	ANKRD1	2	2	-0.444892944307	0.238367766063	-0.660108755653	0.152646254725	0.0	0.0	Marbach et. al. (2016)
PAX6	FOXO1	2	2	0.131394100875	0.0957457183193	0.0475771103331	0.112295308842	0.0	0.0	Marbach et. al. (2016)
PAX6	KDR	2	2	-0.655771076625	0.246879640523	-0.981621140576	0.0512023276875	0.0	0.0	Marbach et. al. (2016)
PAX6	GATA4	2	2	-0.203878111387	0.0982155263939	-0.0567829752398	0.0926862078087	0.0	0.0	Marbach et. al. (2016)
PAX6	CBX5	2	2	-0.126295734098	0.0576065696588	-0.176151628135	0.0621226649794	0.0	0.0	Marbach et. al. (2016)
PAX6	OLFML3	2	2	-0.743049179141	0.257496778735	-0.758857616464	0.161651713252	0.0	0.0	Marbach et. al. (2016)
PAX6	TGIF2	2	2	0.209999562676	0.117374198601	-0.00861405258962	0.142589377648	0.0	0.0	Marbach et. al. (2016)
PAX6	STAT3	2	2	0.153211883213	0.0607034534254	0.1722383257	0.0934811319864	0.0	0.0	Marbach et. al. (2016)
FOXO1	CHST4	2	2	0.257343249425	0.0970032124296	0.137280792423	0.129723157309	0.0	0.0	Marbach et. al. (2016)
FOXO1	DPYSL3	2	2	-0.153074925763	0.0732453910936	-0.109148102943	0.183541300507	0.0	0.0	Marbach et. al. (2016)
FOXO1	PRKCDBP	2	2	-0.345724812991	0.41813196696	0.0478833562224	0.728924402721	0.0	0.0	Marbach et. al. (2016)
FOXO1	PDPN	2	2	0.448525551732	0.356238635899	0.044773616395	0.302913715995	0.0	0.0	Marbach et. al. (2016)
FOXO1	SIX3	2	2	-0.254998146538	0.205400510972	-0.179486684121	0.437093567644	0.0	0.0	Marbach et. al. (2016)
FOXO1	ST8SIA4	2	2	0.160260670918	0.130769259345	0.332959976318	0.507545659555	0.0	0.0	Marbach et. al. (2016)
FOXO1	FEZ1	2	2	-0.305317522453	0.240614457278	-0.187112805342	0.164896977808	0.0	0.0	Marbach et. al. (2016)
FOXO1	ZHX2	2	2	0.247462616649	0.0826277964248	0.199681701857	0.550357432039	0.0	0.0	Marbach et. al. (2016)
FOXO1	ONECUT1	2	2	0.106637314952	0.320769143072	-0.0299582898872	0.175393572322	0.0	0.0	Marbach et. al. (2016)
FOXO1	PRNP	2	2	0.169927470709	0.12232918325	-0.0989180748339	0.528974049986	0.0	0.0	Marbach et. al. (2016)
FOXO1	SFRP2	2	2	0.189144419325	0.163312426385	-0.0382567996796	0.4157439419	0.0	0.0	Marbach et. al. (2016)
FOXO1	IFIH1	2	2	0.287032318113	0.392980605243	-0.288950734158	0.600193451906	0.0	0.0	Marbach et. al. (2016)
FOXO1	ZIC2	2	2	-0.0552027821476	0.142996654907	0.269143124439	0.125741549913	0.0	0.0	Marbach et. al. (2016)
FOXO1	EXOSC9	2	2	-0.2048072829	0.069890388334	-0.202301983355	0.269896983734	0.0	0.0	Marbach et. al. (2016)
FOXO1	IFI16	2	2	0.147702576903	0.0657009682536	0.00398677443046	0.340036316492	0.0	0.0	Marbach et. al. (2016)
FOXO1	GLDC	2	2	0.165545743564	0.129263890003	-0.071661843254	0.281335309152	0.0	0.0	Marbach et. al. (2016)
FOXO1	CDH2	2	2	0.271293778419	0.221354258206	0.191731415769	0.193694380912	0.0	0.0	Marbach et. al. (2016)
FOXO1	ARSD	2	2	0.144187254561	0.123993424008	0.0346167874709	0.165698473979	0.0	0.0	Marbach et. al. (2016)
FOXO1	MMP2	2	2	-0.157327501959	0.145354417046	0.0267249395936	0.112779782464	0.0	0.0	Marbach et. al. (2016)
FOXO1	TMEM30A	2	2	-0.280030670582	0.242082537338	-0.079138134639	0.480467903526	0.0	0.0	Marbach et. al. (2016)
FOXO1	EPHA1	2	2	0.289268788303	0.424628519899	0.027271741319	0.320816089458	0.0	0.0	Marbach et. al. (2016)
FOXO1	SEMA3A	2	2	-0.384516098661	0.195020937321	-0.232849323848	0.783953937668	0.0	0.0	Marbach et. al. (2016)
FOXO1	CNN3	2	2	-0.152110150438	0.0741134018639	-0.0243350556186	0.413664945477	0.0	0.0	Marbach et. al. (2016)
FOXO1	GSC	2	2	0.0975404931824	0.099905585696	0.166608635374	0.212051669454	0.0	0.0	Marbach et. al. (2016)
FOXO1	CA14	2	2	0.256414139233	0.106819202415	0.394590387376	0.471282652562	0.0	0.0	Marbach et. al. (2016)
FOXO1	DUSP12	2	2	0.14690062433	0.0709298599478	0.123190312395	0.00723253241425	0.0	0.0	Marbach et. al. (2016)
FOXO1	PIM2	2	2	0.308103181228	0.123417088925	0.0496977623499	0.14109987219	0.0	0.0	Marbach et. al. (2016)
FOXO1	FOXA2	2	2	0.0525144194949	0.184740757078	0.323675211534	0.186899234924	0.0	0.0	Marbach et. al. (2016)
FOXO1	GFRA1	2	2	0.179589200355	0.218508498387	0.344821526753	0.795474873149	0.0	0.0	Marbach et. al. (2016)
FOXO1	RDH10	2	2	0.418900223631	0.201681132938	0.0548784796931	0.76683312501	0.0	0.0	Marbach et. al. (2016)
FOXO1	MED12	2	2	0.25631069908	0.195179312452	0.242070200186	0.151848151945	0.0	0.0	Marbach et. al. (2016)
FOXO1	HOXB5	2	2	-0.108914502794	0.109112883646	0.344355396576	0.348488658218	0.0	0.0	Marbach et. al. (2016)
FOXO1	FZD7	2	2	0.342743986854	0.459697733264	-0.237631793754	0.405632913476	0.0	0.0	Marbach et. al. (2016)
FOXO1	NR2F2	2	2	0.171145974449	0.0778407806498	0.0762738147944	0.133911964146	0.0	0.0	Marbach et. al. (2016)
FOXO1	ATP6V1D	2	2	-0.161327074893	0.109034536028	-0.0278627793351	0.376219512447	0.0	0.0	Marbach et. al. (2016)
FOXO1	SOX2	1	2	0.101921925726	0.0564501961898	0.514205249965	0.224429431049	0.0	0.0	Zhang et. al. (2011)
FOXO1	LINGO1	2	2	0.236095410996	0.153342278386	-0.296124078705	0.185507416516	0.0	0.0	Marbach et. al. (2016)
FOXO1	PRPS1	2	2	-0.198163174694	0.140142702911	0.0140583125615	0.305402198014	0.0	0.0	Marbach et. al. (2016)
EMX2	SORBS1	2	2	0.135597758905	0.0320112782932	0.221431382307	0.0653769027228	0.0	0.0	Marbach et. al. (2016)
EMX2	TMEM123	2	2	-0.168170538293	0.0730561947222	-0.160599608153	0.0457156813642	0.0	0.0	Marbach et. al. (2016)
EMX2	MEIS2	2	2	0.161278041781	0.158091277703	-0.0171783972026	0.203672629962	0.0	0.0	Marbach et. al. (2016)
EMX2	TRIM22	2	2	0.255752888108	0.104238981526	0.0151707339549	0.168685088576	0.0	0.0	Marbach et. al. (2016)
EMX2	RRAGD	2	2	0.164578376286	0.0646351242052	0.49273422457	0.109340047652	0.0	0.0	Marbach et. al. (2016)
EMX2	FGF2	2	2	0.329386791533	0.187012271844	0.263970286943	0.0942124471595	0.0	0.0	Marbach et. al. (2016)
EMX2	MSC	2	2	-0.234359828842	0.133821697984	-0.090135322256	0.128170375409	0.0	0.0	Marbach et. al. (2016)
EMX2	ZFHX3	2	2	-0.274861459631	0.0688587815861	-0.411314854853	0.103104520925	0.0	0.0	Marbach et. al. (2016)
EMX2	UBR5	2	2	0.165937047419	0.0429240752121	0.261564912376	0.0598366446369	0.0	0.0	Marbach et. al. (2016)
EMX2	BMI1	2	2	-0.244183697783	0.0584335387971	-0.237568359038	0.0980734677796	0.0	0.0	Marbach et. al. (2016)
EMX2	ORC1	2	2	-0.324427194277	0.114861072729	-0.165302062362	0.0895933548673	0.0	0.0	Marbach et. al. (2016)
EMX2	ANXA1	2	2	0.249961450851	0.234706612676	0.646704285329	0.306969236897	0.0	0.0	Marbach et. al. (2016)
EMX2	MYC	2	2	0.22201830621	0.0760231602038	0.0961607881983	0.0461107752367	0.0	0.0	Marbach et. al. (2016)
EMX2	SGK1	2	2	0.173848763524	0.0443743089679	0.19256009008	0.0630466653512	0.0	0.0	Marbach et. al. (2016)
EMX2	SESN3	2	2	-0.157326667	0.076006946914	-0.109660251794	0.112297853192	0.0	0.0	Marbach et. al. (2016)
EMX2	COMMD3	2	2	-0.179220178087	0.130837226994	-0.0551535589458	0.0645828077637	0.0	0.0	Marbach et. al. (2016)
EMX2	TRIP4	2	2	-0.180474386937	0.0639958452812	-0.027127871547	0.0373928001624	0.0	0.0	Marbach et. al. (2016)
EMX2	MRAP2	2	2	0.249175302802	0.0994379750952	0.161963016858	0.0848788700433	0.0	0.0	Marbach et. al. (2016)
NANOG	ZFP36L1	2	2	-0.108590986784	0.01742240724	-0.109397952983	0.0251868193162	0.0	0.0	Marbach et. al. (2016)
NANOG	TDGF1	2	2	-0.0666853469694	0.0255353536055	-0.0409350726714	0.00884384373648	0.0	0.0	Marbach et. al. (2016)
NANOG	H2AFJ	2	2	-0.0428487127655	0.0182575224184	-0.0323668505761	0.00859915043275	0.0	0.0	Marbach et. al. (2016)
NANOG	GBX2	1	2	-0.0312639246029	0.0394939150182	-0.0443707556409	0.0146463307287	0.0	0.0	Wang et. al. (2012)
NANOG	NKX2-5	2	2	-0.0174071673047	0.0181639957174	-0.00585982628348	0.00508290818288	0.0	0.0	Marbach et. al. (2016)
NANOG	POU4F1	1	2	-0.0268222936326	0.0111927710595	-0.0271270363084	0.0050020277572	0.0	0.0	Wang et. al. (2012)
NANOG	ONECUT1	1	2	0.0391598492582	0.0237448117447	0.0116535471397	0.0115537644631	0.0	0.0	Wang et. al. (2012)
NANOG	DUSP6	1	2	-0.0878591123511	0.0437068190928	-0.144021958943	0.0451489098923	0.0	0.0	Wang et. al. (2012)
NANOG	PRNP	1	2	0.0524405371967	0.0306094026342	0.0532562444205	0.0271139246533	0.0	0.0	Wang et. al. (2012)
NANOG	IFIH1	2	2	-0.0771300461628	0.0909161303784	-0.114746463303	0.0503617224534	0.0	0.0	Marbach et. al. (2016)
NANOG	BMP2	1	2	-0.0650492968617	0.0637517782057	-0.070482283601	0.0435668780502	0.0	0.0	Wang et. al. (2012)
NANOG	FZD2	1	2	-0.0629661940561	0.0142770827625	-0.0410079896135	0.0130518770369	0.0	0.0	Wang et. al. (2012)
NANOG	ZIC5	2	2	0.0394805505101	0.0477622455806	-0.0493387053304	0.0267683601375	0.0	0.0	Marbach et. al. (2016)
NANOG	CXCL5	2	2	-0.0940660632975	0.0717965694994	-0.103883178407	0.0843194089179	0.0	0.0	Marbach et. al. (2016)
NANOG	USP44	1	2	0.0302313074721	0.0307590416397	4.23935419289e-05	0.000423935419289	0.0	0.0	Wang et. al. (2012)
NANOG	LHX5	1	2	-0.0201462144789	0.00837370852097	-0.00536238729306	0.00533919949511	0.0	0.0	Wang et. al. (2012)
NANOG	SEMA3A	1	2	-0.0429922793715	0.0393863420569	-0.0889143409447	0.0408081087701	0.0	0.0	Wang et. al. (2012)
NANOG	ID1	1	2	-0.0567970407376	0.0380408827363	-0.0806737079273	0.0463735823737	0.0	0.0	Wang et. al. (2012)
NANOG	GLI3	1	2	-0.0379002981797	0.0121700642995	-0.0594897415419	0.00823364331591	0.0	0.0	Wang et. al. (2012)
NANOG	B2M	1	2	0.038321061368	0.0374931118594	0.0210766499867	0.00683221865171	0.0	0.0	Wang et. al. (2012)
NANOG	SFRP1	1	2	-0.0753534121073	0.0857643704882	-0.0297584921929	0.0388432198788	0.0	0.0	Wang et. al. (2012)
NANOG	FOXO1	1	2	0.0235137639185	0.0257291681874	0.0440753797418	0.0454927329841	0.0	0.0	Fong et. al. (2008), Wang et. al. (2012)
NANOG	PPP1R16B	1	2	0.0502046232686	0.0170687990645	0.0159029993433	0.0127131938595	0.0	0.0	Wang et. al. (2012)
NANOG	NANOG	1	2	0.0339077964386	0.0386048562691	0.0837170339014	0.0385362948854	0.0	0.0	Wang et. al. (2012)
NANOG	GATA6	1	2	-0.0477953530867	0.0356050424254	-0.0502457490629	0.0319618162343	0.0	0.0	Hyslop et. al. (2005), Wang et. al. (2012)
NANOG	CBX5	1	2	-0.0213823189913	0.0173034147878	-0.0124274674886	0.0101948781037	0.0	0.0	Wang et. al. (2012)
NANOG	RAB17	1	2	0.0900914313644	0.0304054925617	0.0708991442934	0.0181271431484	0.0	0.0	Wang et. al. (2012)
NANOG	ZNF664	1	2	-0.0646769926382	0.0396323954621	-0.041512080587	0.0270571667938	0.0	0.0	Wang et. al. (2012)
NANOG	THBS1	1	2	0.0551299262858	0.024965700768	0.0347884501133	0.0121553829506	0.0	0.0	Wang et. al. (2012)
NANOG	FXYD5	1	2	0.0403491504747	0.017731687852	0.0415072928073	0.0081292274992	0.0	0.0	Wang et. al. (2012)
NANOG	COMMD3	1	2	-0.0353890978613	0.0269367031894	-0.0525595001471	0.0269081276774	0.0	0.0	Wang et. al. (2012)
NANOG	ELL2	1	2	0.0988020029705	0.0179741195239	0.0460013496638	0.00950544644032	0.0	0.0	Wang et. al. (2012)
NANOG	DHRS3	1	2	0.0851620366147	0.0628797127026	0.107683121534	0.0606393555096	0.0	0.0	Wang et. al. (2012)
NANOG	FZD7	2	2	-0.0670040979421	0.0466035913387	-0.0428682541524	0.0350249364737	0.0	0.0	Marbach et. al. (2016)
NANOG	HEY2	1	2	0.024820188427	0.0258589603751	0.0554934635359	0.0161312954544	0.0	0.0	Wang et. al. (2012)
NANOG	SCG5	1	2	-0.0891638729687	0.037317128783	-0.136607124396	0.0488603006663	0.0	0.0	Wang et. al. (2012)
NANOG	CDH1	2	2	0.102490879776	0.045218468841	0.0243402469755	0.0389976097733	0.0	0.0	Marbach et. al. (2016)
NANOG	GAD1	1	2	-0.10773057427	0.0538380990545	-0.086804583619	0.0304490465854	0.0	0.0	Wang et. al. (2012)
NANOG	VLDLR	1	2	0.0559997504814	0.0155674420349	0.0600584879653	0.0174129715503	0.0	0.0	Wang et. al. (2012)
NANOG	STAT3	1	2	0.0166665771941	0.0218099637927	0.0128030828635	0.0088879279989	0.0	0.0	Fong et. al. (2008), Wang et. al. (2012)
NANOG	VCAN	1	2	0.0959133488953	0.0302201933779	0.103696955616	0.0162695350483	0.0	0.0	Wang et. al. (2012)
OCT4	DPYSL3	1	2	0.0241554028566	0.0158253166919	0.0051602938817	0.0100954542731	0.0	0.0	Kunarso et. al. (2010), Wang et. al. (2012)
OCT4	IGFBP3	2	2	-0.0338710854368	0.0498837385592	-0.0484659390121	0.0260724587577	0.0	0.0	Marbach et. al. (2016)
OCT4	SORBS1	1	2	0.0258448554032	0.0142097111109	0.03395798406	0.0136167947883	0.0	0.0	Wang et. al. (2012)
OCT4	PBX1	2	2	-0.0141584918849	0.113047185179	-0.0113771586093	0.0289221123925	0.0	0.0	Marbach et. al. (2016)
OCT4	TALDO1	1	2	0.0174314691227	0.00799092371435	0.00668871078375	0.0015999453144	0.0	0.0	Wang et. al. (2012)
OCT4	FOXN3	2	2	0.0407814331364	0.0219896842878	0.0259303291787	0.00231299301683	0.0	0.0	Marbach et. al. (2016)
OCT4	ZNF521	2	2	-0.0261257775121	0.0565320120264	-0.0309392735755	0.0116227245389	0.0	0.0	Marbach et. al. (2016)
OCT4	H2AFJ	1	2	0.0205820777412	0.0208954030072	0.00187829685368	0.00857721574186	0.0	0.0	Kunarso et. al. (2010), Wang et. al. (2012)
OCT4	SNRPN	1	2	0.0401212593036	0.0216407676709	0.041896559177	0.00686753687462	0.0	0.0	Kunarso et. al. (2010), Wang et. al. (2012)
OCT4	BHLHE22	1	2	-0.0260727177532	0.0179387310184	-0.00126778562093	0.00880936107825	0.0	0.0	Kunarso et. al. (2010), Wang et. al. (2012)
OCT4	ZHX2	1	2	-0.0156225616168	0.0128861705986	-0.0061959012223	0.0122926348975	0.0	0.0	Kunarso et. al. (2010), Wang et. al. (2012)
OCT4	LHPP	1	2	0.0331870986269	0.0124734089375	0.0218695502808	0.022685490917	0.0	0.0	Wang et. al. (2012)
OCT4	MAGED2	1	2	-0.0162128014094	0.00398927872504	-0.0157335081642	0.00139997598827	0.0	0.0	Babaie et. al. (2007), Wang et. al. (2012)
OCT4	FUS	1	2	0.0206556332091	0.0197339366786	0.0373648653889	0.00305042927188	0.0	0.0	Kunarso et. al. (2010), Wang et. al. (2012)
OCT4	KIAA1683	1	2	-0.0440984094241	0.0124012308678	-0.00833196266454	0.0052217963579	0.0	0.0	Kunarso et. al. (2010), Wang et. al. (2012)
OCT4	ONECUT1	1	2	0.0143175714147	0.0168652482128	0.0170749288802	0.0141906616774	0.0	0.0	Wang et. al. (2012)
OCT4	MSC	1	2	0.0378286121476	0.0299328526225	0.016026224105	0.0166283619697	0.0	0.0	Kunarso et. al. (2010), Wang et. al. (2012)
OCT4	PRNP	2	2	-0.0335172948797	0.0448153814237	-0.000802239826407	0.0723463868225	0.0	0.0	Marbach et. al. (2016)
OCT4	CA2	1	2	-0.0303635541486	0.0248363191	-0.0330831087811	0.0152501635319	0.0	0.0	Kunarso et. al. (2010), Wang et. al. (2012)
OCT4	CA4	1	2	0.0324378986818	0.0114531434772	0.0451011428478	0.027528342973	0.0	0.0	Kunarso et. al. (2010), Wang et. al. (2012)
OCT4	TRIM24	1	2	0.0377400978805	0.0132528371294	0.02018685624	0.0125284693642	0.0	0.0	Wang et. al. (2012)
OCT4	ANKHD1	1	2	0.0284114194317	0.0206737203534	0.0275067300227	0.00208178237018	0.0	0.0	Babaie et. al. (2007), Wang et. al. (2012)
OCT4	BUB1B	1	2	0.0462931593464	0.0221856167873	0.0738123850999	0.0244699089498	0.0	0.0	Wang et. al. (2012)
OCT4	LHX1	1	2	-0.0152099553432	0.0137645999811	-0.0201327768116	0.00920750621923	0.0	0.0	Kunarso et. al. (2010), Wang et. al. (2012)
OCT4	EXOSC9	1	2	0.0214213904525	0.013304740649	0.0214000698622	0.0180241346055	0.0	0.0	Babaie et. al. (2007), Wang et. al. (2012)
OCT4	JARID2	1	2	0.0353354789127	0.0146448704323	0.0183329063427	0.0139320535278	0.0	0.0	Kunarso et. al. (2010), Wang et. al. (2012)
OCT4	DMRT1	1	2	-0.0159339348736	0.0113067431158	-0.00255018044209	0.00378447729874	0.0	0.0	Wang et. al. (2012)
OCT4	IL1RAPL1	1	2	-0.0186144249927	0.0130909320758	-0.0117665896895	0.00889211384284	0.0	0.0	Kunarso et. al. (2010), Wang et. al. (2012)
OCT4	TMEM30A	1	2	-0.0212044921575	0.0359323093249	-0.0106251755403	0.0173879216922	0.0	0.0	Kunarso et. al. (2010), Wang et. al. (2012)
OCT4	SFXN1	1	2	-0.0208107100228	0.0131626856025	-0.0189465035334	0.00780000227559	0.0	0.0	Kunarso et. al. (2010), Wang et. al. (2012)
OCT4	SULF1	1	2	0.0292634806256	0.0626995301446	0.0467295566369	0.0670327256349	0.0	0.0	Kunarso et. al. (2010), Wang et. al. (2012)
OCT4	RPRD1A	2	2	0.0249042058189	0.0176018141235	0.0417003589226	0.00287839747508	0.0	0.0	Marbach et. al. (2016)
OCT4	SLC30A1	1	2	0.0182409296797	0.0159870512215	0.000274985732181	0.00232114527239	0.0	0.0	Kunarso et. al. (2010), Wang et. al. (2012)
OCT4	CNN3	2	2	0.0252433557703	0.0329572128594	-0.0166388576732	0.0386538818353	0.0	0.0	Marbach et. al. (2016)
OCT4	LARGE1	1	2	0.0387277583568	0.00436402089416	0.0393697991867	0.00261173290216	0.0	0.0	Wang et. al. (2012)
OCT4	ID2	1	2	-0.046078202393	0.03706025985	-0.0489802265767	0.020882612115	0.0	0.0	Kunarso et. al. (2010), Babaie et. al. (2007), Wang et. al. (2012)
OCT4	ID1	2	2	0.0374217428749	0.0759348964176	0.0524224266887	0.0695053080343	0.0	0.0	Marbach et. al. (2016)
OCT4	ANKRD1	1	2	-0.0400180225683	0.0290633062269	-0.0156376249509	0.0177118756321	0.0	0.0	Kunarso et. al. (2010), Wang et. al. (2012)
OCT4	GLI3	1	2	-0.0318692705681	0.0141387251359	-0.00242807539025	0.00410967802566	0.0	0.0	Wang et. al. (2012)
OCT4	B2M	2	2	-0.0432747150559	0.0945420065067	-0.0149273619604	0.0152150847578	0.0	0.0	Marbach et. al. (2016)
OCT4	SPRED1	1	2	0.0350945497356	0.0148136427432	0.00204104635993	0.0036757355451	0.0	0.0	Wang et. al. (2012)
OCT4	PTHLH	1	2	-0.0300470863429	0.0219131696117	-0.0208579229769	0.00822160209941	0.0	0.0	Wang et. al. (2012)
OCT4	FRAT2	1	2	0.0362122794662	0.0173351961616	0.0208258304378	0.0147222308434	0.0	0.0	Kunarso et. al. (2010), Babaie et. al. (2007), Wang et. al. (2012)
OCT4	MMP16	1	2	0.0244109686138	0.0425649215589	0.00173713086038	0.00399927257008	0.0	0.0	Wang et. al. (2012)
OCT4	RAB5A	1	2	0.0279652833742	0.00984178561178	0.0352692670646	0.00754213585482	0.0	0.0	Babaie et. al. (2007), Wang et. al. (2012)
OCT4	RIC8B	1	2	0.0236573264215	0.00395714230217	0.022055863308	0.00161585581547	0.0	0.0	Wang et. al. (2012)
OCT4	PARD3	1	2	-0.0167804130288	0.0189208200566	-0.0243962122811	0.00935494806372	0.0	0.0	Babaie et. al. (2007), Wang et. al. (2012)
OCT4	HIST1H4E	1	2	0.0250516279373	0.0125042327389	0.0104852858126	0.00091465680469	0.0	0.0	Babaie et. al. (2007), Wang et. al. (2012)
OCT4	SESN3	1	2	-0.0468829726158	0.0310979210913	-0.0444841630551	0.0306407873618	0.0	0.0	Wang et. al. (2012)
OCT4	MED12	1	2	-0.021009377525	0.0124023707551	-0.0222084250441	0.0158507264325	0.0	0.0	Wang et. al. (2012)
OCT4	NEBL	1	2	-0.0173915697011	0.0121827739426	-7.71011064224e-05	0.000531218237734	0.0	0.0	Kunarso et. al. (2010), Wang et. al. (2012)
OCT4	JUND	1	2	-0.0410400008239	0.0150743235721	-0.0165568425026	0.011343083555	0.0	0.0	Kunarso et. al. (2010), Wang et. al. (2012)
OCT4	MKRN1	1	2	0.0326277022009	0.0221314228975	0.0203568207786	0.00611634247636	0.0	0.0	Kunarso et. al. (2010), Wang et. al. (2012)
OCT4	GRID2	1	2	0.0248658482372	0.00921179254818	0.0299343954714	0.00261585137136	0.0	0.0	Wang et. al. (2012)
OCT4	FZD7	2	2	-0.0417701797157	0.0845134231643	0.00474505550564	0.0626718396016	0.0	0.0	Marbach et. al. (2016)
OCT4	SET	1	2	0.0363923713394	0.0137092633563	0.00781338791962	0.00622935552755	0.0	0.0	Fong et. al. (2008), Wang et. al. (2012)
OCT4	SLC24A3	1	2	-0.0208239663873	0.015504398952	0.0	0.0	0.0	0.0	Kunarso et. al. (2010), Wang et. al. (2012)
OCT4	STMN2	1	2	-0.0316042909989	0.0281930268542	-0.0619789661333	0.061312398562	0.0	0.0	Kunarso et. al. (2010), Wang et. al. (2012)
OCT4	TRIP4	1	2	-0.0347219989136	0.0126107208714	-0.0241755279981	0.00684968167416	0.0	0.0	Wang et. al. (2012)
OCT4	OLFML2A	1	2	-0.0455075182972	0.0250729327333	-0.0507988559705	0.0315360556548	0.0	0.0	Kunarso et. al. (2010), Wang et. al. (2012)
OCT4	GRM4	2	2	0.0329633986543	0.0115424648897	0.0154696128702	0.00296278846867	0.0	0.0	Marbach et. al. (2016)
OCT4	LGI1	1	2	-0.0387118009046	0.0309415211361	-0.00919254920613	0.017364676332	0.0	0.0	Kunarso et. al. (2010), Wang et. al. (2012)
OCT4	GRHL2	1	2	-0.0178226264654	0.0168835617757	-0.080990962695	0.036623285507	0.0	0.0	Wang et. al. (2012)
OCT4	ATP6V1D	1	2	-0.0343423230685	0.0188224127331	-0.0249350076496	0.0310434825218	0.0	0.0	Wang et. al. (2012)
OCT4	CHRNA1	1	2	-0.0394595106261	0.0235175053128	-0.0268586039628	0.00858583808137	0.0	0.0	Babaie et. al. (2007), Wang et. al. (2012)
OCT4	INF2	1	2	-0.0190069515924	0.00835430574364	-0.0400814307459	0.0215396759726	0.0	0.0	Kunarso et. al. (2010), Wang et. al. (2012)
OCT4	VCAN	2	2	0.0167729934932	0.0423301887882	0.0738361718142	0.0314736980591	0.0	0.0	Marbach et. al. (2016)
OCT4	PTRF	1	2	-0.0400910200834	0.0228222580299	-0.0816425050109	0.0411179960631	0.0	0.0	Kunarso et. al. (2010), Wang et. al. (2012)
MYC	TALDO1	2	2	-0.0465838734048	0.00623932838694	-0.0342278630696	0.00376795083132	0.0	0.0	Marbach et. al. (2016)
MYC	H2AFX	2	2	-0.0615913191981	0.0145289480424	-0.0508553568763	0.00685474418735	0.0	0.0	Marbach et. al. (2016)
MYC	LHPP	2	2	0.0465441224896	0.0109511160336	0.0154187399484	0.00686441315955	0.0	0.0	Marbach et. al. (2016)
MYC	SLC7A5	2	2	0.0826970553124	0.0189552144403	0.0753490769257	0.0176093692539	0.0	0.0	Marbach et. al. (2016)
MYC	PRNP	2	2	0.0737057235019	0.0134199855791	0.076760717979	0.0136845259302	0.0	0.0	Marbach et. al. (2016)
MYC	LIN28	1	2	0.0589469059475	0.018712563466	0.0987345337427	0.0206489243231	0.0	0.0	Chang et. al. (2009)
MYC	KANK1	2	2	-0.0721378156777	0.0258689705289	-0.055349652118	0.0111246699145	0.0	0.0	Marbach et. al. (2016)
MYC	UBR5	2	2	-0.0430765283649	0.00891029030442	-0.0344433962673	0.00745777121487	0.0	0.0	Marbach et. al. (2016)
MYC	FZD2	2	2	-0.104446431711	0.020909010265	-0.113136365133	0.0206674779167	0.0	0.0	Marbach et. al. (2016)
MYC	BUB1B	2	2	-0.0565720144605	0.0209554930209	-0.0386016771616	0.0165420107002	0.0	0.0	Marbach et. al. (2016)
MYC	LHX2	2	2	-0.0313277743273	0.0426183068343	-0.00680022875411	0.0410688823859	0.0	0.0	Marbach et. al. (2016)
MYC	BMI1	2	2	0.0530857261488	0.0143785213456	0.041440666987	0.00989238828806	0.0	0.0	Marbach et. al. (2016)
MYC	MMP2	2	2	0.0743571918177	0.0170138897565	0.0926425957289	0.0186055762339	0.0	0.0	Marbach et. al. (2016)
MYC	TBX3	2	2	-0.0542658401352	0.0171964581361	-0.0496681932459	0.01242680946	0.0	0.0	Marbach et. al. (2016)
MYC	LHX5	2	2	-0.0404856458643	0.0182448738087	-0.0345845726149	0.00763451999437	0.0	0.0	Marbach et. al. (2016)
MYC	ANKRD1	2	2	0.108756035738	0.0334471652901	0.132578901588	0.0278082365865	0.0	0.0	Marbach et. al. (2016)
MYC	ZNF296	2	2	0.0552524095565	0.0112590116448	0.0537669851042	0.0104640555685	0.0	0.0	Marbach et. al. (2016)
MYC	ZNF503	2	2	0.0646139896634	0.0149952510928	0.0590468749443	0.0135281933455	0.0	0.0	Marbach et. al. (2016)
MYC	CTGF	2	2	0.0635619295794	0.0183072456562	0.03758780631	0.00958167925027	0.0	0.0	Marbach et. al. (2016)
MYC	ABTB2	2	2	0.0675875133095	0.0117130412829	0.0484874167862	0.00664404190384	0.0	0.0	Marbach et. al. (2016)
MYC	KDR	2	2	0.0521185002603	0.0321666362576	0.0452080905489	0.0178393923183	0.0	0.0	Marbach et. al. (2016)
MYC	MYC	2	2	0.0494678074354	0.0213200995277	0.0522705047479	0.0112613825664	0.0	0.0	Marbach et. al. (2016)
MYC	CCND1	2	2	-0.0518742750479	0.0217843907366	-0.0091055190335	0.00977720569374	0.0	0.0	Marbach et. al. (2016)
MYC	CYR61	2	2	0.0698715882019	0.00786237057795	0.0611641701657	0.00561025406097	0.0	0.0	Marbach et. al. (2016)
MYC	SGK1	2	2	0.0450923425837	0.0261839302162	0.0386145796402	0.0118262101402	0.0	0.0	Marbach et. al. (2016)
MYC	THBS1	2	2	0.092706411201	0.0238051406084	0.0874944689194	0.0194163424159	0.0	0.0	Marbach et. al. (2016)
MYC	DHRS3	2	2	0.0596590467855	0.0525743762948	0.0600737396313	0.0358854489143	0.0	0.0	Marbach et. al. (2016)
MYC	SCG5	2	2	0.0732573126641	0.0246485541937	0.054674820295	0.0176819909515	0.0	0.0	Marbach et. al. (2016)
MYC	LGI1	2	2	-0.0521769062792	0.0301311454415	-0.0324612953623	0.0206011232561	0.0	0.0	Marbach et. al. (2016)
MYC	STAT3	2	2	0.0285221390693	0.0139102581822	0.0422560821846	0.0112224622217	0.0	0.0	Marbach et. al. (2016)
MYC	PRPS1	2	2	0.0657613480658	0.0304422642097	0.0654970821057	0.0437782253847	0.0	0.0	Marbach et. al. (2016)
HESX1	IGFBP3	2	2	-0.149087814948	0.10731463252	0.0797895659033	0.133359352732	0.0	0.0	Marbach et. al. (2016)
HESX1	ZFP36L1	2	2	-0.147719142684	0.0489467531633	-0.444084421914	0.162719653463	0.0	0.0	Marbach et. al. (2016)
HESX1	HLTF	2	2	0.19477510588	0.0726220595198	0.128021859495	0.0488060425274	0.0	0.0	Marbach et. al. (2016)
HESX1	H2AFJ	2	2	-0.132312679915	0.0596629816228	-0.186165984106	0.0420487035466	0.0	0.0	Marbach et. al. (2016)
HESX1	DUSP6	2	2	-0.277795726945	0.10190469666	-0.98560757664	0.0512622626718	0.0	0.0	Marbach et. al. (2016)
HESX1	LEF1	2	2	-0.130109609204	0.103023665087	-0.494819192868	0.138995064681	0.0	0.0	Marbach et. al. (2016)
HESX1	CXCL5	2	2	-0.196647278022	0.0603152699701	-0.562038571786	0.288064183674	0.0	0.0	Marbach et. al. (2016)
HESX1	THBS2	2	2	0.222510325815	0.200032904158	0.0790612592741	0.263060307789	0.0	0.0	Marbach et. al. (2016)
HESX1	JUP	2	2	0.142917084043	0.0599004828817	0.118196763277	0.133354607278	0.0	0.0	Marbach et. al. (2016)
HESX1	ID2	2	2	-0.169773839867	0.0690129450042	-0.352958457573	0.100406928115	0.0	0.0	Marbach et. al. (2016)
HESX1	NDUFAF7	2	2	0.175957156707	0.03637078967	0.2726425727	0.0276305138658	0.0	0.0	Marbach et. al. (2016)
HESX1	GRAMD3	2	2	0.235775380098	0.096300874426	0.311932776721	0.147145287729	0.0	0.0	Marbach et. al. (2016)
HESX1	TNC	2	2	-0.247637501187	0.0929405644073	-0.201972806509	0.0673068446156	0.0	0.0	Marbach et. al. (2016)
HESX1	RAD54B	2	2	0.200244681266	0.183002255524	0.810285352512	0.265761979845	0.0	0.0	Marbach et. al. (2016)
HESX1	MYC	2	2	0.23949454339	0.0687654034111	0.0897622101956	0.0419123168726	0.0	0.0	Marbach et. al. (2016)
HESX1	THBS1	2	2	0.189447351205	0.0702366733592	0.265196437674	0.127803080591	0.0	0.0	Marbach et. al. (2016)
HESX1	CEBPZ	2	2	0.203038060735	0.0504641822752	0.230900276571	0.0404383947078	0.0	0.0	Marbach et. al. (2016)
HESX1	COMMD3	2	2	-0.350550497227	0.0999298300481	-0.357480974169	0.10095993707	0.0	0.0	Marbach et. al. (2016)
HESX1	STMN2	2	2	-0.328457505911	0.189956790543	-0.321427648796	0.272401067579	0.0	0.0	Marbach et. al. (2016)
HESX1	SCG5	2	2	-0.119216875399	0.07321812747	-0.203062679689	0.104341861615	0.0	0.0	Marbach et. al. (2016)
HESX1	NFE2L3	2	2	0.376776765343	0.08016051421	0.473058796382	0.146743181402	0.0	0.0	Marbach et. al. (2016)
GATA6	BMP2	2	2	0.672320176083	0.391657151704	0.894788297033	0.167335698064	0.0	0.0	Marbach et. al. (2016)
GATA6	ID1	2	2	0.408712382312	0.113412491276	0.320898758806	0.0861672280044	0.0	0.0	Marbach et. al. (2016)
GATA6	PAX6	2	2	-0.166144771222	0.0999899446632	-0.124164850719	0.0896220429267	0.0	0.0	Marbach et. al. (2016)
GATA6	EPHA4	2	2	-0.773039357883	0.166050863224	-0.891188744964	0.178041670207	0.0	0.0	Marbach et. al. (2016)
GATA6	SOX17	2	2	0.349484602182	0.228251793008	0.364875509966	0.192554904739	0.0	0.0	Marbach et. al. (2016)
GATA4	COL4A5	2	2	0.908875461342	0.271287316441	0.913388324817	0.330166339417	0.0	0.0	Marbach et. al. (2016)
GATA4	FOXA2	2	2	0.472831275411	0.13148320687	0.43358950451	0.164100733643	0.0	0.0	Marbach et. al. (2016)
GATA4	REST	2	2	-0.557467804873	0.235378724442	-0.439787145322	0.241741064824	0.0	0.0	Marbach et. al. (2016)
SOX17	SLC44A1	2	2	-0.300364616247	0.091892687948	-0.366566083854	0.121727155563	0.0	0.0	Marbach et. al. (2016)
SOX17	MEIS2	2	2	0.315697502948	0.0764930998515	0.177805480599	0.219147639667	0.0	0.0	Marbach et. al. (2016)
SOX17	SFRP2	2	2	-0.29106976567	0.134526802864	-0.460221647682	0.169377848202	0.0	0.0	Marbach et. al. (2016)
SOX17	BUB1B	2	2	0.339960731952	0.101064134661	0.442397114671	0.115431525965	0.0	0.0	Marbach et. al. (2016)
SOX17	LHX1	2	2	0.213596196696	0.0891556293477	0.364928786499	0.075601974186	0.0	0.0	Marbach et. al. (2016)
SOX17	CDX1	2	2	0.0631437234629	0.0516044014077	0.0903382605063	0.0718940156173	0.0	0.0	Marbach et. al. (2016)
SOX17	CDH2	2	2	0.75318582809	0.124553645098	0.759580895332	0.110358115849	0.0	0.0	Marbach et. al. (2016)
SOX17	SEMA3A	2	2	0.441089214546	0.147320977189	0.302195624483	0.155039065102	0.0	0.0	Marbach et. al. (2016)
SOX17	ID1	2	2	0.678575342255	0.184474708139	0.660447990033	0.170539222938	0.0	0.0	Marbach et. al. (2016)
SOX17	PAX6	2	2	0.12289600432	0.148336845613	0.136805603661	0.126301333344	0.0	0.0	Marbach et. al. (2016)
SOX17	SFRP1	2	2	-0.492372225182	0.707846948183	-0.617967294653	0.253235420669	0.0	0.0	Marbach et. al. (2016)
SOX17	FOXO1	2	2	-0.19559981988	0.0809410992161	-0.18905538037	0.101005640715	0.0	0.0	Marbach et. al. (2016)
SOX17	EPHA4	2	2	0.547961069894	0.165115238605	0.809012209352	0.177397805762	0.0	0.0	Marbach et. al. (2016)
SOX17	STEAP2	2	2	-0.738366008754	0.180295437792	-0.909052494763	0.109543439427	0.0	0.0	Marbach et. al. (2016)
SOX17	ANXA1	2	2	-0.292503653034	0.245535248001	-0.60882643292	0.204395907696	0.0	0.0	Marbach et. al. (2016)
SOX17	PIM2	2	2	-0.447441437122	0.0991930677511	-0.389440654177	0.0847712850106	0.0	0.0	Marbach et. al. (2016)
SOX17	RAD54B	2	2	0.492960508505	0.293044855619	0.723303926454	0.199986512413	0.0	0.0	Marbach et. al. (2016)
SOX17	MMP16	2	2	0.533637390475	0.396077293129	0.18858348341	0.086966796721	0.0	0.0	Marbach et. al. (2016)
SOX17	GNA14	2	2	-0.242451169977	0.309348329328	0.041886028402	0.153969539359	0.0	0.0	Marbach et. al. (2016)
SOX17	HESX1	2	2	0.147337977318	0.0744375682468	0.0256462152485	0.128666264794	0.0	0.0	Marbach et. al. (2016)
SOX17	GATA6	2	2	0.182799462669	0.127441301574	0.130084323016	0.119569253393	0.0	0.0	Marbach et. al. (2016)
SOX17	GATA4	2	2	0.178300454079	0.0921075000616	0.318119315653	0.0625603556743	0.0	0.0	Marbach et. al. (2016)
SOX17	PARD3	2	2	-0.336113938931	0.0889500826119	-0.273958362263	0.0510314870089	0.0	0.0	Marbach et. al. (2016)
SOX17	CBX5	2	2	0.0600159627023	0.0566768760997	0.0533224875736	0.0427791153314	0.0	0.0	Marbach et. al. (2016)
SOX17	HOXB5	2	2	0.221753533615	0.12144717961	0.162826665365	0.110190076405	0.0	0.0	Marbach et. al. (2016)
SOX17	PRDM14	2	2	0.153451964726	0.199978141577	0.431726595085	0.1523654218	0.0	0.0	Marbach et. al. (2016)
SOX17	NR2F2	2	2	0.19140136429	0.092609749766	0.358733401154	0.199475195568	0.0	0.0	Marbach et. al. (2016)
SOX17	SOX2	2	2	0.142972211251	0.0843153962238	0.188916265313	0.262517455596	0.0	0.0	Marbach et. al. (2016)
SOX17	STAT3	2	2	-0.271207554033	0.0546961373106	-0.181555257854	0.0621431766284	0.0	0.0	Marbach et. al. (2016)
SOX17	RGS10	2	2	-0.441575354624	0.125016397053	-0.416706989592	0.187350092876	0.0	0.0	Marbach et. al. (2016)
CBX5	MSC	2	2	-0.561238768173	0.162780402606	-0.851734798679	0.106939585633	0.0	0.0	Marbach et. al. (2016)
CBX5	CBX5	2	2	-0.2068752498	0.0546215974382	-0.294276613768	0.0651476098901	0.0	0.0	Marbach et. al. (2016)
FOXA2	COL4A5	2	2	-0.894641375675	0.179571717206	-0.989463279618	0.0460758338673	0.0	0.0	Marbach et. al. (2016)
FOXA2	PDPN	2	2	0.937049469553	0.105809992384	0.934771402438	0.125966940524	0.0	0.0	Marbach et. al. (2016)
FOXA2	GBX2	2	2	0.556935900389	0.281509025368	0.737714295188	0.164420487329	0.0	0.0	Marbach et. al. (2016)
FOXA2	LEF1	2	2	0.194872228859	0.136029313572	-0.127217119435	0.282275273548	0.0	0.0	Marbach et. al. (2016)
FOXA2	WT1	2	2	0.624189298373	0.269529706327	0.524461605488	0.157864628555	0.0	0.0	Marbach et. al. (2016)
FOXA2	IFI16	2	2	0.68972315644	0.162700045146	0.880599930279	0.0904463129018	0.0	0.0	Marbach et. al. (2016)
FOXA2	HAS2	2	2	0.71007251628	0.25801218975	0.758403121551	0.337989575252	0.0	0.0	Marbach et. al. (2016)
FOXA2	EOMES	2	2	0.557603637773	0.185741607601	0.505588064005	0.252984040867	0.0	0.0	Marbach et. al. (2016)
FOXA2	ANXA1	2	2	0.877251629347	0.160375344842	0.965053352531	0.054817304439	0.0	0.0	Marbach et. al. (2016)
FOXA2	PIM2	2	2	0.552561966805	0.121277730457	0.58831882403	0.203383932024	0.0	0.0	Marbach et. al. (2016)
FOXA2	GATA6	2	2	0.621937028383	0.17384076884	0.665700144656	0.15223293143	0.0	0.0	Marbach et. al. (2016)
FOXA2	GRHL2	2	2	0.609972353158	0.136711476823	-0.114012609354	0.239355304052	0.0	0.0	Marbach et. al. (2016)
FOXA2	TGIF2	2	2	-0.335540003448	0.147610483282	-0.4105074071	0.1627830927	0.0	0.0	Marbach et. al. (2016)
FOXA2	MEIS1	2	2	-0.466188127441	0.287293385531	-0.595358754658	0.277596438576	0.0	0.0	Marbach et. al. (2016)
FOXA2	GSTT2	2	2	0.787954979368	0.150080058347	0.893721936538	0.142003384019	0.0	0.0	Marbach et. al. (2016)
FOXC1	CHST4	2	2	-0.362771036144	0.0862494088258	-0.676043585105	0.128709274317	0.0	0.0	Marbach et. al. (2016)
FOXC1	SALL1	2	2	0.320652083895	0.0672033591303	0.692238047902	0.177421980879	0.0	0.0	Marbach et. al. (2016)
FOXC1	RRAGD	2	2	-0.314164365547	0.0433754663616	-0.200546968309	0.276635330785	0.0	0.0	Marbach et. al. (2016)
FOXC1	FGF2	2	2	0.183913343264	0.153804716398	0.104256863565	0.248793790164	0.0	0.0	Marbach et. al. (2016)
FOXC1	LHX1	2	2	-0.132547634102	0.0566154008153	-0.496550929567	0.116401419973	0.0	0.0	Marbach et. al. (2016)
FOXC1	WT1	2	2	-0.0903450776453	0.130723098642	-0.018509611636	0.0298985511784	0.0	0.0	Marbach et. al. (2016)
FOXC1	TMEM30A	2	2	-0.321913598448	0.162045832351	-0.579421615551	0.188582865719	0.0	0.0	Marbach et. al. (2016)
FOXC1	SEMA3A	2	2	0.149646077478	0.0473902880199	0.408849780719	0.263700853219	0.0	0.0	Marbach et. al. (2016)
FOXC1	GRAMD3	2	2	-0.252103143508	0.0945193878516	-0.75725643704	0.263974376321	0.0	0.0	Marbach et. al. (2016)
FOXC1	NANOG	2	2	0.178695912496	0.084349827515	0.174479521839	0.0832890170448	0.0	0.0	Marbach et. al. (2016)
FOXC1	OCT4	2	2	0.147613257907	0.057538015993	0.234277302719	0.0740784231279	0.0	0.0	Marbach et. al. (2016)
FOXC1	GAD1	2	2	-0.396060394543	0.170073517706	-0.473465163679	0.109283454816	0.0	0.0	Marbach et. al. (2016)
FOXC1	GSTT2	2	2	-0.18516256402	0.110781931586	-0.354438580577	0.238683300014	0.0	0.0	Marbach et. al. (2016)
HOXB5	EOMES	2	2	-0.480679518588	0.183927069923	-0.511605251165	0.181156005453	0.0	0.0	Marbach et. al. (2016)
HOXB5	SOX17	2	2	0.205224352324	0.312934562256	0.0229555427313	0.121323311134	0.0	0.0	Marbach et. al. (2016)
KLF4	SORBS1	2	2	-0.043360229284	0.0251700033022	-0.00889803116323	0.0199805992434	0.0	0.0	Marbach et. al. (2016)
KLF4	TERF1	2	2	-0.0613944729727	0.0220047855824	-0.0604373178816	0.0119876826565	0.0	0.0	Marbach et. al. (2016)
KLF4	CPT1A	2	2	0.0858538543769	0.0240450447555	0.142565638283	0.0279049911327	0.0	0.0	Marbach et. al. (2016)
KLF4	ZFP36L1	2	2	-0.0602198511895	0.0153130323039	-0.0525288355302	0.0160200784312	0.0	0.0	Marbach et. al. (2016)
KLF4	TALDO1	2	2	0.0517036589765	0.00989376390841	0.0266918390742	0.0046320955739	0.0	0.0	Marbach et. al. (2016)
KLF4	ERBB2	2	2	-0.055783409217	0.023476554926	0.00648784385971	0.0143329499199	0.0	0.0	Marbach et. al. (2016)
KLF4	SIX3	2	2	0.0656884199556	0.068959184432	0.0246502695664	0.0731316655651	0.0	0.0	Marbach et. al. (2016)
KLF4	TFAP2C	2	2	-0.0123705368817	0.0495863313744	-0.0252769868899	0.0306755298188	0.0	0.0	Marbach et. al. (2016)
KLF4	C1R	2	2	-0.124002858265	0.0369169338341	-0.116708363544	0.029422283506	0.0	0.0	Marbach et. al. (2016)
KLF4	H2AFX	2	2	0.0770844660532	0.0172232550636	0.0417057092705	0.00624155671634	0.0	0.0	Marbach et. al. (2016)
KLF4	LHPP	2	2	-0.107072488362	0.019043457152	-0.0525644558517	0.0145718671827	0.0	0.0	Marbach et. al. (2016)
KLF4	NKX2-5	2	2	-0.0354871282635	0.0125624909587	-0.0165969734018	0.00790123541895	0.0	0.0	Marbach et. al. (2016)
KLF4	TRIM22	2	2	0.0848220079653	0.0292480577125	0.107130187969	0.0303258918757	0.0	0.0	Marbach et. al. (2016)
KLF4	SLC7A5	2	2	-0.0997825820042	0.0270614317997	-0.0887640749089	0.0243949574871	0.0	0.0	Marbach et. al. (2016)
KLF4	CDC7	2	2	0.0439401706964	0.0242985017461	0.105731105945	0.033161123666	0.0	0.0	Marbach et. al. (2016)
KLF4	FGF2	2	2	-0.050295397355	0.0306939033208	-0.041482859348	0.0208916652637	0.0	0.0	Marbach et. al. (2016)
KLF4	FUS	2	2	0.0571637623738	0.0181975591183	0.0476793861336	0.0048239708352	0.0	0.0	Marbach et. al. (2016)
KLF4	ONECUT1	2	2	-0.0338905782719	0.066872398915	-0.0370465894467	0.0102322554106	0.0	0.0	Marbach et. al. (2016)
KLF4	HAND1	2	2	0.0546456165608	0.0228649506323	0.0659918512298	0.0217280020557	0.0	0.0	Marbach et. al. (2016)
KLF4	FZD2	2	2	0.0838211178562	0.0226305900791	0.107679645731	0.0229943308146	0.0	0.0	Marbach et. al. (2016)
KLF4	BUB1B	2	2	0.0586704755403	0.029792579399	0.0732999397739	0.023083052107	0.0	0.0	Marbach et. al. (2016)
KLF4	IFI16	2	2	-0.09777312919	0.0382983413469	-0.0393026391409	0.0255427047805	0.0	0.0	Marbach et. al. (2016)
KLF4	JARID2	2	2	-0.0742091327169	0.0164531184628	-0.0143255971988	0.011085013625	0.0	0.0	Marbach et. al. (2016)
KLF4	USP44	2	2	0.072820134844	0.046973693785	0.138294681855	0.0488151408559	0.0	0.0	Marbach et. al. (2016)
KLF4	PIPOX	2	2	0.0623300647254	0.0126034811918	0.0514103578255	0.00787837558807	0.0	0.0	Marbach et. al. (2016)
KLF4	MMP2	2	2	-0.121036830696	0.0287588681437	-0.145434750755	0.0289957110415	0.0	0.0	Marbach et. al. (2016)
KLF4	LHX5	2	2	0.0351313429763	0.0182649941717	0.0277701803195	0.00821210973691	0.0	0.0	Marbach et. al. (2016)
KLF4	JUP	2	2	-0.0606870380444	0.024293458919	-0.070325678064	0.0236554171161	0.0	0.0	Marbach et. al. (2016)
KLF4	ID1	2	2	0.0744626896982	0.0535991695591	0.0625612991845	0.0491191199201	0.0	0.0	Marbach et. al. (2016)
KLF4	ORC1	2	2	0.0935289621843	0.0208912415362	0.088060399377	0.0103916152526	0.0	0.0	Marbach et. al. (2016)
KLF4	NANOG	1	2	0.0238028323935	0.01981496877	0.0235069382065	0.018768614559	0.0	0.0	Chan et. al. (2009)
KLF4	ABTB2	2	2	-0.0493751095858	0.0104598181522	-0.0347418227767	0.00622920064032	0.0	0.0	Marbach et. al. (2016)
KLF4	MYC	2	2	-0.0557975411119	0.0398060880452	-0.0355234225798	0.0238738564667	0.0	0.0	Marbach et. al. (2016)
KLF4	RNF24	2	2	-0.0698863591432	0.0102889857474	-0.0438276794823	0.0111556488224	0.0	0.0	Marbach et. al. (2016)
KLF4	CBX5	2	2	-0.0262068655237	0.036685732072	-0.0409785096641	0.0300152407301	0.0	0.0	Marbach et. al. (2016)
KLF4	RAB17	2	2	-0.125945887857	0.0302025649638	-0.0867053125083	0.022885907496	0.0	0.0	Marbach et. al. (2016)
KLF4	THBS1	2	2	-0.0984441419241	0.034042388108	-0.104541085024	0.0321296171266	0.0	0.0	Marbach et. al. (2016)
KLF4	SESN3	2	2	0.0502634499005	0.0298156177965	0.0396461500561	0.0248603607893	0.0	0.0	Marbach et. al. (2016)
KLF4	JUND	2	2	-0.0522783456463	0.0141573868481	-0.0279522405826	0.0100784486184	0.0	0.0	Marbach et. al. (2016)
KLF4	APOBEC3G	2	2	-0.0530016937065	0.0134792931359	-0.0348647702621	0.0106163985634	0.0	0.0	Marbach et. al. (2016)
KLF4	REST	2	2	-0.0400883746705	0.0411142971281	-0.0580860400342	0.0423342018632	0.0	0.0	Marbach et. al. (2016)
KLF4	HEY2	2	2	0.068773334469	0.0371689496458	0.0643553360527	0.0185296737278	0.0	0.0	Marbach et. al. (2016)
KLF4	NEFM	2	2	0.0524139652297	0.0201606189136	0.0548732071228	0.00841452705055	0.0	0.0	Marbach et. al. (2016)
KLF4	LGI1	2	2	0.0829894346635	0.0539471028446	0.0520128852033	0.0249666682322	0.0	0.0	Marbach et. al. (2016)
KLF4	GRHL2	2	2	-0.063236699769	0.0263867457931	-0.0988760354274	0.0268694389462	0.0	0.0	Marbach et. al. (2016)
KLF4	NFE2L3	2	2	-0.119325589625	0.0465600176652	-0.0654798069003	0.0353952008804	0.0	0.0	Marbach et. al. (2016)
KLF4	GSTT2	2	2	-0.0557882274423	0.0238540903325	-0.0496829681555	0.0134636289468	0.0	0.0	Marbach et. al. (2016)
KLF4	RGS10	2	2	0.083243813832	0.0417691277113	0.0557696059125	0.0229739460974	0.0	0.0	Marbach et. al. (2016)
KLF4	VCAN	2	2	0.0697578049733	0.0222005988075	0.116247891231	0.0168616866651	0.0	0.0	Marbach et. al. (2016)
KLF4	PTRF	2	2	0.0555719447378	0.0241546929824	0.0315524388351	0.02186646424	0.0	0.0	Marbach et. al. (2016)
REST	KCNN2	2	2	1.0	0.0	1.0	0.0	0.0	0.0	Marbach et. al. (2016)
REST	SOX17	2	2	0.36308278793	0.181809478215	0.143325852833	0.125687613791	0.0	0.0	Marbach et. al. (2016)
REST	FOXA2	2	2	0.176351967382	0.0658773632809	0.129962444161	0.112478496206	0.0	0.0	Marbach et. al. (2016)
REST	REST	2	2	0.42724480611	0.19272665709	0.428073856433	0.141372538145	0.0	0.0	Marbach et. al. (2016)
HEY2	ERBB2	2	2	-0.217021885435	0.0468348093386	-0.771093360251	0.092995427644	0.0	0.0	Marbach et. al. (2016)
HEY2	H2AFX	2	2	0.191891553344	0.058381555695	0.293830958883	0.0174491698979	0.0	0.0	Marbach et. al. (2016)
HEY2	LIN28	2	2	0.119629260148	0.0489515267335	0.0480900730155	0.148627566534	0.0	0.0	Marbach et. al. (2016)
HEY2	KANK1	2	2	0.198669956596	0.0925423293826	0.506634361805	0.187991497115	0.0	0.0	Marbach et. al. (2016)
HEY2	MMP2	2	2	0.234659484621	0.0991667366904	0.448906675699	0.0972270401837	0.0	0.0	Marbach et. al. (2016)
HEY2	LHX5	2	2	0.0772697708967	0.0533261589259	0.284806845317	0.108408299496	0.0	0.0	Marbach et. al. (2016)
HEY2	ZNF296	2	2	-0.134055617434	0.0421775884934	-0.379996473281	0.151657801605	0.0	0.0	Marbach et. al. (2016)
HEY2	PAX6	2	2	0.0764300749005	0.21302942879	0.157312609467	0.236654295447	0.0	0.0	Marbach et. al. (2016)
HEY2	PIM2	2	2	-0.20201643622	0.0827200989752	-0.255211183763	0.194644335209	0.0	0.0	Marbach et. al. (2016)
HEY2	TNC	2	2	0.175635360334	0.0708565340796	0.0491621221601	0.0634071787382	0.0	0.0	Marbach et. al. (2016)
HEY2	ATP6V1D	2	2	0.318046338462	0.0797056327911	0.0792871039361	0.0908152532188	0.0	0.0	Marbach et. al. (2016)
PRDM14	ZNF521	1	2	-0.135133988015	0.0661732143837	-0.165057607299	0.104299784397	0.0	0.0	Chia et. al. (2010)
PRDM14	MSC	1	2	0.16414612778	0.0875255293692	0.062293461691	0.068317314797	0.0	0.0	Chia et. al. (2010)
PRDM14	CDX1	1	2	-0.0749141060023	0.0364339877269	-0.0794290556247	0.0549256334519	0.0	0.0	Chia et. al. (2010)
PRDM14	HAS2	1	2	0.386724844892	0.13633577166	0.520002047524	0.164265111303	0.0	0.0	Chia et. al. (2010)
PRDM14	GLDC	1	2	0.146851039797	0.101371251247	0.30019175201	0.0769351602019	0.0	0.0	Chia et. al. (2010)
PRDM14	CDH2	1	2	-0.34842991701	0.146142556844	-0.116489013744	0.0836663252006	0.0	0.0	Chia et. al. (2010)
PRDM14	MMP2	1	2	-0.160206414019	0.065629242126	-0.312077226616	0.0851089848911	0.0	0.0	Chia et. al. (2010)
PRDM14	GATA6	1	2	-0.0614065762676	0.0734235105532	-0.139223650529	0.110119121828	0.0	0.0	Tsuneyoshi et. al. (2008)
PRDM14	OLFML3	1	2	-0.180171503274	0.191316612727	-0.0882021566525	0.130334006832	0.0	0.0	Chia et. al. (2010)
NR2F2	DUSP6	2	2	-0.20729032322	0.136037808176	0.557981035793	0.339960665303	0.0	0.0	Marbach et. al. (2016)
NR2F2	ZFHX3	2	2	-0.116435333371	0.0618235795006	-0.213050529585	0.069386511936	0.0	0.0	Marbach et. al. (2016)
NR2F2	IFI16	2	2	-0.125817450122	0.0923101688251	-0.240344927245	0.168983466445	0.0	0.0	Marbach et. al. (2016)
NR2F2	GLDC	2	2	0.126014214499	0.160144330076	0.100505647044	0.135030015336	0.0	0.0	Marbach et. al. (2016)
NR2F2	GSC	2	2	-0.175880658573	0.0567810237685	0.114931980912	0.0869664634267	0.0	0.0	Marbach et. al. (2016)
NR2F2	GLI3	2	2	-0.143931901415	0.0703283745269	-0.188056260846	0.0371599590966	0.0	0.0	Marbach et. al. (2016)
NR2F2	CCL2	2	2	-0.128350212818	0.0840057622255	-0.342989826921	0.40416816671	0.0	0.0	Marbach et. al. (2016)
NR2F2	OCT4	1	2	-0.131219537788	0.0550820600062	-0.418175222607	0.190299619385	0.0	0.0	Hu et. al. (2013)
NR2F2	MYC	2	2	0.0785978810643	0.0400493280408	0.0119429885051	0.0477126842897	0.0	0.0	Marbach et. al. (2016)
NR2F2	MRAP2	2	2	0.165772413696	0.124783354111	0.115555417993	0.105128169694	0.0	0.0	Marbach et. al. (2016)
SOX2	PBX1	2	2	0.0147781824581	0.178356797015	0.0395212178529	0.080127594943	0.0	0.0	Marbach et. al. (2016)
SOX2	TMEM123	2	2	-0.0483120530636	0.100247421656	-0.0704095436608	0.0103312985827	0.0	0.0	Marbach et. al. (2016)
SOX2	FEZ1	1	2	0.0495545905179	0.0343330580022	0.0370123067448	0.0271791670117	0.0	0.0	Wang et. al. (2012)
SOX2	ZHX2	2	2	-0.0591678497944	0.0174794837265	-0.0181475161248	0.0631818665963	0.0	0.0	Marbach et. al. (2016)
SOX2	RRAGD	1	2	0.071694866159	0.0286280657602	0.111724639048	0.0354221881432	0.0	0.0	Wang et. al. (2012)
SOX2	CDC7	2	2	0.0281095412971	0.0455379028421	-0.185208092652	0.0866910210755	0.0	0.0	Marbach et. al. (2016)
SOX2	FGF2	2	2	0.0722749121923	0.0814254468858	0.0520358276958	0.052143117185	0.0	0.0	Marbach et. al. (2016)
SOX2	CITED2	2	2	0.0296463878999	0.0670468818862	0.054284915432	0.0187728982229	0.0	0.0	Marbach et. al. (2016)
SOX2	DUSP6	1	2	-0.0529862592184	0.0440428316124	-0.109300469967	0.0775978828327	0.0	0.0	Wang et. al. (2012)
SOX2	HHLA3	2	2	0.0475028871409	0.0235710136257	0.0434342273322	0.00194287459429	0.0	0.0	Marbach et. al. (2016)
SOX2	FZD2	1	2	-0.0278666149072	0.0152916679856	-0.0550350190617	0.0136149548573	0.0	0.0	Wang et. al. (2012)
SOX2	USO1	1	2	0.0521484726974	0.0312365935602	0.0421737078468	0.00154119711142	0.0	0.0	Wang et. al. (2012)
SOX2	LHX1	2	2	-0.0241197823126	0.0278994377346	-0.0814025091323	0.0222423711687	0.0	0.0	Marbach et. al. (2016)
SOX2	EXOSC9	2	2	0.0629361158964	0.0246637563576	0.0599496750948	0.0230567577636	0.0	0.0	Marbach et. al. (2016)
SOX2	CXCL5	1	2	0.0645890516876	0.0334258468226	0.020693649095	0.0501148061948	0.0	0.0	Wang et. al. (2012)
SOX2	PIPOX	1	2	0.0493342856745	0.037759335227	6.85814902915e-06	6.84490220332e-05	0.0	0.0	Wang et. al. (2012)
SOX2	SFXN1	2	2	0.0687640865684	0.0215190882768	0.0597991831096	0.0112573357498	0.0	0.0	Marbach et. al. (2016)
SOX2	SLC30A1	2	2	0.0747874182527	0.0441236242442	0.12692164492	0.0572850790253	0.0	0.0	Marbach et. al. (2016)
SOX2	CNN3	2	2	-0.0318713958873	0.0372931335555	0.0278140145482	0.0165556904188	0.0	0.0	Marbach et. al. (2016)
SOX2	ID2	2	2	0.0606660454491	0.089255117211	0.0856122728309	0.0448533317269	0.0	0.0	Marbach et. al. (2016)
SOX2	NDUFAF7	2	2	-0.0666282305053	0.0235918640809	-0.0443520706775	0.0156836727961	0.0	0.0	Marbach et. al. (2016)
SOX2	SPRED1	2	2	-0.0657243131707	0.026867472149	0.00122312624088	0.00598478819102	0.0	0.0	Marbach et. al. (2016)
SOX2	PTHLH	2	2	0.0365064402245	0.0268640418114	0.0335699924479	0.014286859639	0.0	0.0	Marbach et. al. (2016)
SOX2	BAMBI	1	2	-0.0324933078418	0.0210165790605	-0.11523003241	0.0399935462682	0.0	0.0	Wang et. al. (2012)
SOX2	RAD54B	2	2	-0.0311437033119	0.0976866697975	-0.240714703266	0.0937000408481	0.0	0.0	Marbach et. al. (2016)
SOX2	MMP16	1	2	-0.0542857285943	0.0521578826397	-0.0176679284399	0.01806152609	0.0	0.0	Wang et. al. (2012)
SOX2	CCND1	1	2	-0.0534590099759	0.0302512602452	-0.0350113634659	0.0348462115047	0.0	0.0	Wang et. al. (2012)
SOX2	KAT6A	1	2	0.049515626615	0.012812595143	0.0	0.0	0.0	0.0	Fong et. al. (2008), Wang et. al. (2012)
SOX2	URM1	2	2	-0.0466757616729	0.0161940354656	-0.0158322547666	0.00100990832508	0.0	0.0	Marbach et. al. (2016)
SOX2	OTX1	1	2	-0.0239412148727	0.0243161728557	0.0	0.0	0.0	0.0	Adachi et. al. (2010), Wang et. al. (2012)
SOX2	SESN3	2	2	0.0650545831237	0.0683361491044	0.0949215533921	0.065616583342	0.0	0.0	Marbach et. al. (2016)
SOX2	FXYD5	2	2	-0.0370415351536	0.0414141738488	-0.0810832247178	0.00557048430228	0.0	0.0	Marbach et. al. (2016)
SOX2	MKRN1	2	2	-0.0324122467406	0.0305516557776	-0.00974285852714	0.00841242336336	0.0	0.0	Marbach et. al. (2016)
SOX2	SET	1	2	0.0353079233709	0.0168901569114	0.0640107122514	0.00996922578206	0.0	0.0	Fong et. al. (2008), Wang et. al. (2012)
SOX2	TRIP4	2	2	-0.0470573474308	0.0336870993489	0.00995977386573	0.00929794263719	0.0	0.0	Marbach et. al. (2016)
SOX2	GRM4	1	2	-0.0344708352287	0.0160040169009	-0.00173751319491	0.00364701035386	0.0	0.0	Wang et. al. (2012)
SOX2	LGI1	2	2	0.0746326873898	0.102083320179	0.0677835563884	0.034337533707	0.0	0.0	Marbach et. al. (2016)
SOX2	CHRNA1	2	2	0.0518557543071	0.0261525979027	0.0444893800296	0.0114737940774	0.0	0.0	Marbach et. al. (2016)
SOX2	INF2	2	2	-0.0642166356491	0.0192070557093	-0.0598706489338	0.0385615750446	0.0	0.0	Marbach et. al. (2016)
SOX2	VCAN	2	2	-0.0681703788963	0.0657049291847	-0.196763369331	0.0462380394192	0.0	0.0	Marbach et. al. (2016)
TGIF2	MSC	2	2	-0.4738550125	0.127764228583	-0.810311998279	0.123036523851	0.0	0.0	Marbach et. al. (2016)
TGIF2	CDX1	2	2	0.0512901887938	0.0314699678247	0.0288422303236	0.0377046134867	0.0	0.0	Marbach et. al. (2016)
TGIF2	DMRT1	2	2	-0.398308874476	0.189655181281	-0.44048925227	0.199734552115	0.0	0.0	Marbach et. al. (2016)
TGIF2	PAX6	2	2	0.0908424270121	0.148303035543	0.0357113902073	0.10746585876	0.0	0.0	Marbach et. al. (2016)
TGIF2	ZNF664	2	2	-0.206107240201	0.182726632492	-0.298944264201	0.290435232615	0.0	0.0	Marbach et. al. (2016)
TGIF2	CDH1	2	2	0.272200733299	0.0856700805194	0.637906157629	0.229898319674	0.0	0.0	Marbach et. al. (2016)
MEIS1	HLTF	2	2	-0.138448661677	0.0725934897548	-0.1368782412	0.0520223247273	0.0	0.0	Marbach et. al. (2016)
MEIS1	SLC44A1	2	2	0.143139942238	0.0592038156068	0.107231171199	0.211152076544	0.0	0.0	Marbach et. al. (2016)
MEIS1	MEIS2	2	2	-0.119336548715	0.124017079077	-0.267490583825	0.244998382852	0.0	0.0	Marbach et. al. (2016)
MEIS1	TRIM22	2	2	0.245597850599	0.100942056211	0.870689374594	0.201898817274	0.0	0.0	Marbach et. al. (2016)
MEIS1	RRAGD	2	2	-0.253081983848	0.070037714877	-0.563164780993	0.174195444921	0.0	0.0	Marbach et. al. (2016)
MEIS1	LIN28	2	2	0.0473908732359	0.0487772332162	0.201614646296	0.176605510989	0.0	0.0	Marbach et. al. (2016)
MEIS1	LEFTY2	2	2	0.166499953387	0.0641771025088	-0.158942661503	0.316778895306	0.0	0.0	Marbach et. al. (2016)
MEIS1	GABRA5	2	2	-0.265850716893	0.11179567494	-0.166866241287	0.0424145831417	0.0	0.0	Marbach et. al. (2016)
MEIS1	ID1	2	2	-0.271789395279	0.0813180438171	-0.380502190466	0.098732457678	0.0	0.0	Marbach et. al. (2016)
MEIS1	ANXA1	2	2	-0.293417310059	0.250082103726	-0.687174454229	0.320742580619	0.0	0.0	Marbach et. al. (2016)
MEIS1	PIM2	2	2	0.387036653976	0.0760868041161	0.225936523446	0.0894050495507	0.0	0.0	Marbach et. al. (2016)
MEIS1	MMP16	2	2	-0.349541246589	0.420866540153	-0.584714024272	0.155694332044	0.0	0.0	Marbach et. al. (2016)
MEIS1	COMMD3	2	2	-0.17558356717	0.0779232363347	-0.131981926002	0.0898969043225	0.0	0.0	Marbach et. al. (2016)
MEIS1	JADE1	2	2	0.383602612234	0.155282134518	0.649204525402	0.131945462378	0.0	0.0	Marbach et. al. (2016)
MEIS1	OLFML2A	2	2	-0.27581456947	0.210637794523	-0.239265944145	0.240134935966	0.0	0.0	Marbach et. al. (2016)
MEIS1	NFE2L3	2	2	0.222940326741	0.0696911068183	0.623329975199	0.178236775346	0.0	0.0	Marbach et. al. (2016)
STAT3	GNA14	2	2	0.583851135499	0.327072367635	0.839350398509	0.34498300641	0.0	0.0	Marbach et. al. (2016)
STAT3	FOXA2	2	2	-0.366353740626	0.0861727651318	-0.385378811308	0.110985009255	0.0	0.0	Marbach et. al. (2016)
OSR1	ZNF521	2	3	0.0391574424983	0.0539230248573	0.0	0.0	0.0	0.0	Marbach et. al. (2016)
OSR1	SIX3	2	3	-0.108172896935	0.112698084377	0.0	0.0	0.0	0.0	Marbach et. al. (2016)
OSR1	H2AFX	2	3	-0.0804446869822	0.0312086860657	0.0	0.0	0.0	0.0	Marbach et. al. (2016)
OSR1	SALL1	2	3	0.00124821056758	0.0862997436825	0.0	0.0	0.0	0.0	Marbach et. al. (2016)
OSR1	LHPP	2	3	-0.00430891528383	0.0102698460106	0.0	0.0	0.0	0.0	Marbach et. al. (2016)
OSR1	CDC7	2	3	-0.0398141872066	0.0578421260419	0.0	0.0	0.0	0.0	Marbach et. al. (2016)
OSR1	CDX1	2	3	-0.00942465548386	0.0280533940627	0.0	0.0	0.0	0.0	Marbach et. al. (2016)
OSR1	EXOSC9	2	3	-0.0396131660985	0.0619731603794	0.0	0.0	0.0	0.0	Marbach et. al. (2016)
OSR1	RGL1	2	3	0.00588551208401	0.0124040676871	0.0	0.0	0.0	0.0	Marbach et. al. (2016)
OSR1	CXCL5	2	3	0.134425852607	0.0571149797545	0.0	0.0	0.0	0.0	Marbach et. al. (2016)
OSR1	JARID2	2	3	-0.0100353124397	0.0265947147399	0.0	0.0	0.0	0.0	Marbach et. al. (2016)
OSR1	ID1	2	3	0.022606897434	0.0320186295815	0.0	0.0	0.0	0.0	Marbach et. al. (2016)
OSR1	ZNF296	2	3	-0.0263582012312	0.0308768481751	0.0	0.0	0.0	0.0	Marbach et. al. (2016)
OSR1	SPRED1	2	3	0.000818772842346	0.00549514699724	0.0	0.0	0.0	0.0	Marbach et. al. (2016)
OSR1	SC5D	2	3	0.00300738204517	0.012431369269	0.0	0.0	0.0	0.0	Marbach et. al. (2016)
OSR1	SMG5	2	3	-0.0168805934971	0.0118461901282	0.0	0.0	0.0	0.0	Marbach et. al. (2016)
OSR1	CCL2	2	3	-0.0492005734147	0.0592029812684	0.0	0.0	0.0	0.0	Marbach et. al. (2016)
OSR1	CA14	2	3	-0.0381154442541	0.0547942812124	0.0	0.0	0.0	0.0	Marbach et. al. (2016)
OSR1	BAMBI	2	3	-0.0944950536194	0.0292546070402	0.0	0.0	0.0	0.0	Marbach et. al. (2016)
OSR1	THBS1	2	3	-0.000886785268209	0.0104457404369	0.0	0.0	0.0	0.0	Marbach et. al. (2016)
OSR1	NEBL	2	3	-0.0326067034033	0.0283440846184	0.0	0.0	0.0	0.0	Marbach et. al. (2016)
OSR1	DHRS3	2	3	-0.0405315805729	0.0378676144987	0.0	0.0	0.0	0.0	Marbach et. al. (2016)
OSR1	ATP6V1D	2	3	-0.0266478589115	0.0629923311261	0.0	0.0	0.0	0.0	Marbach et. al. (2016)
PBX1	DPYSL2	2	3	-0.100646524447	0.0594710880733	0.0	0.0	0.0	0.0	Marbach et. al. (2016)
PBX1	IGFBP3	2	3	0.136246897283	0.0952135196256	0.0	0.0	0.0	0.0	Marbach et. al. (2016)
PBX1	GCNT2	2	3	0.0307393073169	0.028811409236	0.0	0.0	0.0	0.0	Marbach et. al. (2016)
PBX1	TERF1	2	3	0.17765438803	0.0625533440537	0.0	0.0	0.0	0.0	Marbach et. al. (2016)
PBX1	TDGF1	2	3	0.0860268186495	0.0410741846646	0.0	0.0	0.0	0.0	Marbach et. al. (2016)
PBX1	FOXN3	2	3	0.00160767289516	0.0232245091536	0.0	0.0	0.0	0.0	Marbach et. al. (2016)
PBX1	CDK14	2	3	-0.167486267476	0.0461469373949	0.0	0.0	0.0	0.0	Marbach et. al. (2016)
PBX1	ZNF521	2	3	0.0300665331598	0.0711354917949	0.0	0.0	0.0	0.0	Marbach et. al. (2016)
PBX1	SNX5	2	3	0.0407576731269	0.0308507708704	0.0	0.0	0.0	0.0	Marbach et. al. (2016)
PBX1	SNRPN	2	3	-0.0414677385343	0.0316431986012	0.0	0.0	0.0	0.0	Marbach et. al. (2016)
PBX1	BHLHE22	2	3	-0.145480018061	0.0680266140476	0.0	0.0	0.0	0.0	Marbach et. al. (2016)
PBX1	TMEM123	2	3	-0.00391277923992	0.0275686819619	0.0	0.0	0.0	0.0	Marbach et. al. (2016)
PBX1	MEIS2	2	3	-0.0783386545278	0.126861400015	0.0	0.0	0.0	0.0	Marbach et. al. (2016)
PBX1	ZHX2	2	3	0.0737587248101	0.0507335754481	0.0	0.0	0.0	0.0	Marbach et. al. (2016)
PBX1	LHPP	2	3	0.0598266015444	0.0190613117949	0.0	0.0	0.0	0.0	Marbach et. al. (2016)
PBX1	NKX2-5	2	3	0.0309080841739	0.0346549859122	0.0	0.0	0.0	0.0	Marbach et. al. (2016)
PBX1	STC1	2	3	0.163657629658	0.0632704313709	0.0	0.0	0.0	0.0	Marbach et. al. (2016)
PBX1	RRAGD	2	3	-0.066891218982	0.103872618195	0.0	0.0	0.0	0.0	Marbach et. al. (2016)
PBX1	CITED2	2	3	-0.0475286610783	0.0537564424565	0.0	0.0	0.0	0.0	Marbach et. al. (2016)
PBX1	DUSP6	2	3	0.187024735306	0.0684780559995	0.0	0.0	0.0	0.0	Marbach et. al. (2016)
PBX1	TBL1X	2	3	0.0316967575149	0.0475719109338	0.0	0.0	0.0	0.0	Marbach et. al. (2016)
PBX1	UBR5	2	3	-0.0425243834769	0.0226822805558	0.0	0.0	0.0	0.0	Marbach et. al. (2016)
PBX1	BMP2	2	3	0.0513027909188	0.536588956228	0.0	0.0	0.0	0.0	Marbach et. al. (2016)
PBX1	RGL1	2	3	-0.0134767954123	0.0235623447621	0.0	0.0	0.0	0.0	Marbach et. al. (2016)
PBX1	CXCL5	2	3	-0.227629500592	0.118497777502	0.0	0.0	0.0	0.0	Marbach et. al. (2016)
PBX1	JARID2	2	3	0.139027942357	0.0227883685201	0.0	0.0	0.0	0.0	Marbach et. al. (2016)
PBX1	IL1RAPL1	2	3	-0.234178928943	0.0825703728035	0.0	0.0	0.0	0.0	Marbach et. al. (2016)
PBX1	ID2	2	3	-0.00726755654979	0.0227653835623	0.0	0.0	0.0	0.0	Marbach et. al. (2016)
PBX1	NDUFAF7	2	3	0.0142871671462	0.0151157037902	0.0	0.0	0.0	0.0	Marbach et. al. (2016)
PBX1	PTHLH	2	3	0.00217582020847	0.0157321250765	0.0	0.0	0.0	0.0	Marbach et. al. (2016)
PBX1	PEX13	2	3	-0.100288742067	0.0450224184047	0.0	0.0	0.0	0.0	Marbach et. al. (2016)
PBX1	GRAMD3	2	3	-0.231851412641	0.0875528537427	0.0	0.0	0.0	0.0	Marbach et. al. (2016)
PBX1	SMG5	2	3	0.0222629177736	0.0166571114522	0.0	0.0	0.0	0.0	Marbach et. al. (2016)
PBX1	CCL2	2	3	0.212591932836	0.0793535112168	0.0	0.0	0.0	0.0	Marbach et. al. (2016)
PBX1	CA14	2	3	0.0767552583378	0.0709670602664	0.0	0.0	0.0	0.0	Marbach et. al. (2016)
PBX1	STEAP2	2	3	0.206788174246	0.211695440102	0.0	0.0	0.0	0.0	Marbach et. al. (2016)
PBX1	DUSP12	2	3	-0.104077100342	0.0868441235095	0.0	0.0	0.0	0.0	Marbach et. al. (2016)
PBX1	RAB5A	2	3	-0.0545873464231	0.0217327122439	0.0	0.0	0.0	0.0	Marbach et. al. (2016)
PBX1	OCT4	2	3	0.0930477542489	0.0664191160161	0.0	0.0	0.0	0.0	Marbach et. al. (2016)
PBX1	MYC	2	3	-0.0596650267373	0.0443111202388	0.0	0.0	0.0	0.0	Marbach et. al. (2016)
PBX1	ZNF398	2	3	0.291063902867	0.225033214389	0.0	0.0	0.0	0.0	Marbach et. al. (2016)
PBX1	CBX5	2	3	-0.0222037122986	0.0569723919166	0.0	0.0	0.0	0.0	Marbach et. al. (2016)
PBX1	LRAT	2	3	-0.317711994592	0.159630501257	0.0	0.0	0.0	0.0	Marbach et. al. (2016)
PBX1	SGK1	2	3	0.0153813005595	0.0153300453808	0.0	0.0	0.0	0.0	Marbach et. al. (2016)
PBX1	THBS1	2	3	0.0109170148352	0.0120798353699	0.0	0.0	0.0	0.0	Marbach et. al. (2016)
PBX1	SCGB3A2	2	3	0.0822881049661	0.0708893272733	0.0	0.0	0.0	0.0	Marbach et. al. (2016)
PBX1	FXYD5	2	3	0.0601902951126	0.0252497182009	0.0	0.0	0.0	0.0	Marbach et. al. (2016)
PBX1	CEBPZ	2	3	0.0466322373221	0.0171724989754	0.0	0.0	0.0	0.0	Marbach et. al. (2016)
PBX1	FZD7	2	3	-0.282383028095	0.273301389087	0.0	0.0	0.0	0.0	Marbach et. al. (2016)
PBX1	STMN2	2	3	-0.148124783267	0.174937325193	0.0	0.0	0.0	0.0	Marbach et. al. (2016)
PBX1	SCG5	2	3	0.138330488513	0.0712990242317	0.0	0.0	0.0	0.0	Marbach et. al. (2016)
PBX1	LGI1	2	3	-0.0602224994446	0.0387285263172	0.0	0.0	0.0	0.0	Marbach et. al. (2016)
PBX1	GRHL2	2	3	0.130920652593	0.0506486516023	0.0	0.0	0.0	0.0	Marbach et. al. (2016)
PBX1	ATP6V1D	2	3	-0.148773126079	0.0606825146649	0.0	0.0	0.0	0.0	Marbach et. al. (2016)
PBX1	NFE2L3	2	3	0.14227407402	0.0610379992312	0.0	0.0	0.0	0.0	Marbach et. al. (2016)
PBX1	BLCAP	2	3	-0.0160239968324	0.0166806524255	0.0	0.0	0.0	0.0	Marbach et. al. (2016)
PBX1	PRPS1	2	3	-0.0912357994955	0.102035578373	0.0	0.0	0.0	0.0	Marbach et. al. (2016)
PBX1	MRAP2	2	3	-0.0484580823821	0.10846624313	0.0	0.0	0.0	0.0	Marbach et. al. (2016)
CDX2	CHST4	2	3	-8.07371531993e-05	9.38094624404e-06	0.0	0.0	0.0	0.0	Marbach et. al. (2016)
CDX2	DPYSL2	2	3	1.94017243038e-05	2.76492908239e-06	0.0	0.0	0.0	0.0	Marbach et. al. (2016)
CDX2	DPYSL3	2	3	-5.63023890922e-05	6.54262894385e-06	0.0	0.0	0.0	0.0	Marbach et. al. (2016)
CDX2	IGFBP3	2	3	0.000161878739552	1.89597889317e-05	0.0	0.0	0.0	0.0	Marbach et. al. (2016)
CDX2	SORBS1	2	3	-0.000102667756593	1.18518184324e-05	0.0	0.0	0.0	0.0	Marbach et. al. (2016)
CDX2	PBX1	2	3	-5.10756621102e-05	6.48059766118e-06	0.0	0.0	0.0	0.0	Marbach et. al. (2016)
CDX2	GCNT2	2	3	-0.000177514535652	2.07661083331e-05	0.0	0.0	0.0	0.0	Marbach et. al. (2016)
CDX2	TERF1	2	3	-0.000117634664018	1.36783425382e-05	0.0	0.0	0.0	0.0	Marbach et. al. (2016)
CDX2	TDGF1	2	3	-0.000280653157962	3.24467569157e-05	0.0	0.0	0.0	0.0	Marbach et. al. (2016)
CDX2	CDK14	2	3	9.88571794979e-06	1.37958720336e-06	0.0	0.0	0.0	0.0	Marbach et. al. (2016)
CDX2	SIX3	2	3	-2.49961384014e-05	3.56217787114e-06	0.0	0.0	0.0	0.0	Marbach et. al. (2016)
CDX2	SLC44A1	2	3	-2.1002255838e-05	3.3596941394e-06	0.0	0.0	0.0	0.0	Marbach et. al. (2016)
CDX2	H2AFJ	2	3	3.22317662868e-05	3.98643997624e-06	0.0	0.0	0.0	0.0	Marbach et. al. (2016)
CDX2	SNX5	2	3	-2.88002100383e-05	3.435660294e-06	0.0	0.0	0.0	0.0	Marbach et. al. (2016)
CDX2	SNRPN	2	3	-9.33140589875e-05	1.08057233775e-05	0.0	0.0	0.0	0.0	Marbach et. al. (2016)
CDX2	GJA1	2	3	-2.79567967481e-05	3.50580358649e-06	0.0	0.0	0.0	0.0	Marbach et. al. (2016)
CDX2	GNG10	2	3	1.45190543711e-05	1.83862663697e-06	0.0	0.0	0.0	0.0	Marbach et. al. (2016)
CDX2	ZHX2	2	3	-6.19178911136e-06	1.84398070478e-06	0.0	0.0	0.0	0.0	Marbach et. al. (2016)
CDX2	LHPP	2	3	-5.74657374355e-06	1.23328839813e-06	0.0	0.0	0.0	0.0	Marbach et. al. (2016)
CDX2	NKX2-5	2	3	-3.93512454881e-06	6.92248620879e-07	0.0	0.0	0.0	0.0	Marbach et. al. (2016)
CDX2	TRIM22	2	3	3.74700449847e-05	5.13774532658e-06	0.0	0.0	0.0	0.0	Marbach et. al. (2016)
CDX2	STC1	2	3	-1.45201835315e-05	3.12313975823e-06	0.0	0.0	0.0	0.0	Marbach et. al. (2016)
CDX2	RRAGD	2	3	-8.81491518895e-05	1.04033633536e-05	0.0	0.0	0.0	0.0	Marbach et. al. (2016)
CDX2	KIAA1683	2	3	6.10627600688e-06	8.94658121783e-07	0.0	0.0	0.0	0.0	Marbach et. al. (2016)
CDX2	DUSP6	2	3	-4.039907741e-05	5.95431670692e-06	0.0	0.0	0.0	0.0	Marbach et. al. (2016)
CDX2	MSC	2	3	3.86814045551e-05	5.05415550835e-06	0.0	0.0	0.0	0.0	Marbach et. al. (2016)
CDX2	SFRP2	2	3	-0.000159111957117	1.96849512447e-05	0.0	0.0	0.0	0.0	Marbach et. al. (2016)
CDX2	HAND1	2	3	-4.86026279882e-05	6.8533130256e-06	0.0	0.0	0.0	0.0	Marbach et. al. (2016)
CDX2	LIN28	2	3	-0.000286964246652	3.3496233587e-05	0.0	0.0	0.0	0.0	Marbach et. al. (2016)
CDX2	RPRM	2	3	-0.000123983223369	1.44114223312e-05	0.0	0.0	0.0	0.0	Marbach et. al. (2016)
CDX2	TRIM24	2	3	-0.000114582326185	1.3390496084e-05	0.0	0.0	0.0	0.0	Marbach et. al. (2016)
CDX2	BMP2	2	3	-0.000100456941673	1.2694740565e-05	0.0	0.0	0.0	0.0	Marbach et. al. (2016)
CDX2	ANKHD1	2	3	-2.48477841181e-05	2.94439501726e-06	0.0	0.0	0.0	0.0	Marbach et. al. (2016)
CDX2	LEF1	2	3	-3.31089677941e-05	4.83109237619e-06	0.0	0.0	0.0	0.0	Marbach et. al. (2016)
CDX2	WT1	2	3	-3.47320922661e-06	6.39747077309e-07	0.0	0.0	0.0	0.0	Marbach et. al. (2016)
CDX2	AK3	2	3	5.74376322456e-06	1.38080454907e-06	0.0	0.0	0.0	0.0	Marbach et. al. (2016)
CDX2	TSC22D1	2	3	-1.62572938672e-05	2.08696931804e-06	0.0	0.0	0.0	0.0	Marbach et. al. (2016)
CDX2	IFI16	2	3	0.000137683372508	1.59428538204e-05	0.0	0.0	0.0	0.0	Marbach et. al. (2016)
CDX2	HAS2	2	3	2.05727481451e-05	5.55953623776e-06	0.0	0.0	0.0	0.0	Marbach et. al. (2016)
CDX2	GLDC	2	3	-0.000184350518928	2.13998310401e-05	0.0	0.0	0.0	0.0	Marbach et. al. (2016)
CDX2	CXCL5	2	3	-9.97142595049e-05	1.27766916344e-05	0.0	0.0	0.0	0.0	Marbach et. al. (2016)
CDX2	CDH2	2	3	-2.50204489336e-06	2.54680333664e-06	0.0	0.0	0.0	0.0	Marbach et. al. (2016)
CDX2	DLX5	2	3	-1.50857832047e-05	2.79603095768e-06	0.0	0.0	0.0	0.0	Marbach et. al. (2016)
CDX2	THBS2	2	3	0.000141575765318	1.7025443371e-05	0.0	0.0	0.0	0.0	Marbach et. al. (2016)
CDX2	SULF1	2	3	0.000156700611871	1.84665134133e-05	0.0	0.0	0.0	0.0	Marbach et. al. (2016)
CDX2	JUP	2	3	-6.96075535315e-05	8.25860510712e-06	0.0	0.0	0.0	0.0	Marbach et. al. (2016)
CDX2	CNN3	2	3	1.45748194606e-06	1.10463348806e-06	0.0	0.0	0.0	0.0	Marbach et. al. (2016)
CDX2	TRIM6	2	3	-5.13203387528e-05	6.22130887851e-06	0.0	0.0	0.0	0.0	Marbach et. al. (2016)
CDX2	ZNF296	2	3	-5.45685208025e-05	6.43606601685e-06	0.0	0.0	0.0	0.0	Marbach et. al. (2016)
CDX2	SPRED1	2	3	-1.75557778201e-06	9.85624382205e-07	0.0	0.0	0.0	0.0	Marbach et. al. (2016)
CDX2	EOMES	2	3	-9.58963364137e-05	1.23254661396e-05	0.0	0.0	0.0	0.0	Marbach et. al. (2016)
CDX2	PAX6	2	3	-2.73991856639e-05	4.36063780947e-06	0.0	0.0	0.0	0.0	Marbach et. al. (2016)
CDX2	FOXO1	2	3	-0.000123726744255	1.46784801156e-05	0.0	0.0	0.0	0.0	Marbach et. al. (2016)
CDX2	PPP1R16B	2	3	-5.59989899089e-05	6.50360278922e-06	0.0	0.0	0.0	0.0	Marbach et. al. (2016)
CDX2	CTGF	2	3	5.45604073402e-05	6.97771806385e-06	0.0	0.0	0.0	0.0	Marbach et. al. (2016)
CDX2	CA14	2	3	-0.000126158079007	1.4585260402e-05	0.0	0.0	0.0	0.0	Marbach et. al. (2016)
CDX2	STEAP2	2	3	1.24222944697e-05	3.61875823042e-06	0.0	0.0	0.0	0.0	Marbach et. al. (2016)
CDX2	POLR3G	2	3	-0.000127225093192	1.48980387681e-05	0.0	0.0	0.0	0.0	Marbach et. al. (2016)
CDX2	ANXA1	2	3	0.000106600010267	1.30883486413e-05	0.0	0.0	0.0	0.0	Marbach et. al. (2016)
CDX2	EMX2	2	3	0.000120653503744	1.49380177234e-05	0.0	0.0	0.0	0.0	Marbach et. al. (2016)
CDX2	NANOG	2	3	-0.000223865152212	2.62922456231e-05	0.0	0.0	0.0	0.0	Marbach et. al. (2016)
CDX2	RAD54B	2	3	-7.13304429014e-05	8.41042861437e-06	0.0	0.0	0.0	0.0	Marbach et. al. (2016)
CDX2	OCT4	2	3	-0.000206094638669	2.36998638985e-05	0.0	0.0	0.0	0.0	Marbach et. al. (2016)
CDX2	MYC	2	3	-3.9955640458e-05	5.11243887549e-06	0.0	0.0	0.0	0.0	Marbach et. al. (2016)
CDX2	HESX1	2	3	-0.000106039079775	1.23883496038e-05	0.0	0.0	0.0	0.0	Marbach et. al. (2016)
CDX2	ZNF398	2	3	-6.50266519169e-05	7.65677322029e-06	0.0	0.0	0.0	0.0	Marbach et. al. (2016)
CDX2	LRAT	2	3	-8.95381544107e-05	1.08214177051e-05	0.0	0.0	0.0	0.0	Marbach et. al. (2016)
CDX2	RAB17	2	3	-7.38435975284e-05	8.8228414814e-06	0.0	0.0	0.0	0.0	Marbach et. al. (2016)
CDX2	SGK1	2	3	4.70287713538e-05	5.56681710348e-06	0.0	0.0	0.0	0.0	Marbach et. al. (2016)
CDX2	THBS1	2	3	0.000150606381228	1.77658073512e-05	0.0	0.0	0.0	0.0	Marbach et. al. (2016)
CDX2	SESN3	2	3	-3.79122353428e-05	4.94519236626e-06	0.0	0.0	0.0	0.0	Marbach et. al. (2016)
CDX2	RDH10	2	3	8.57038293439e-05	1.02159014637e-05	0.0	0.0	0.0	0.0	Marbach et. al. (2016)
CDX2	SCGB3A2	2	3	-0.00013645625601	1.56470546339e-05	0.0	0.0	0.0	0.0	Marbach et. al. (2016)
CDX2	PLIN2	2	3	1.97522860272e-06	1.04885576292e-06	0.0	0.0	0.0	0.0	Marbach et. al. (2016)
CDX2	FXYD5	2	3	2.9369078687e-05	3.67534109945e-06	0.0	0.0	0.0	0.0	Marbach et. al. (2016)
CDX2	NEBL	2	3	-8.47856274566e-05	1.00538926317e-05	0.0	0.0	0.0	0.0	Marbach et. al. (2016)
CDX2	JUND	2	3	9.63252457596e-06	1.49587299186e-06	0.0	0.0	0.0	0.0	Marbach et. al. (2016)
CDX2	HOXB5	2	3	2.34869186559e-05	3.94632523816e-06	0.0	0.0	0.0	0.0	Marbach et. al. (2016)
CDX2	MKRN1	2	3	-1.27554908039e-05	1.66107000153e-06	0.0	0.0	0.0	0.0	Marbach et. al. (2016)
CDX2	ELL2	2	3	6.52227716456e-05	7.61687253949e-06	0.0	0.0	0.0	0.0	Marbach et. al. (2016)
CDX2	DHRS3	2	3	2.46045043768e-05	4.58469280589e-06	0.0	0.0	0.0	0.0	Marbach et. al. (2016)
CDX2	STMN2	2	3	3.83157731535e-05	6.06250649655e-06	0.0	0.0	0.0	0.0	Marbach et. al. (2016)
CDX2	SCG5	2	3	-4.38200174106e-05	5.78306245773e-06	0.0	0.0	0.0	0.0	Marbach et. al. (2016)
CDX2	NEFM	2	3	-0.000102382301272	1.22634519003e-05	0.0	0.0	0.0	0.0	Marbach et. al. (2016)
CDX2	CDH1	2	3	-0.000237534613284	2.77325188361e-05	0.0	0.0	0.0	0.0	Marbach et. al. (2016)
CDX2	PIP5K1C	2	3	3.46526882338e-05	4.29791092208e-06	0.0	0.0	0.0	0.0	Marbach et. al. (2016)
CDX2	LGI1	2	3	-3.87108776873e-05	5.63827052236e-06	0.0	0.0	0.0	0.0	Marbach et. al. (2016)
CDX2	SOX2	2	3	-0.000207537568552	2.40965686348e-05	0.0	0.0	0.0	0.0	Marbach et. al. (2016)
CDX2	CHRNA1	2	3	-1.27140782706e-06	1.02639563253e-06	0.0	0.0	0.0	0.0	Marbach et. al. (2016)
CDX2	BLCAP	2	3	2.22526720915e-05	2.74447326197e-06	0.0	0.0	0.0	0.0	Marbach et. al. (2016)
CDX2	VCAN	2	3	-3.15297665338e-05	4.10354800403e-06	0.0	0.0	0.0	0.0	Marbach et. al. (2016)
HLTF	DPYSL2	2	3	-0.0388754928632	0.0215210446771	0.0	0.0	0.0	0.0	Marbach et. al. (2016)
HLTF	HLTF	2	3	-0.0320372451502	0.0351106225254	0.0	0.0	0.0	0.0	Marbach et. al. (2016)
HLTF	NKX2-5	2	3	0.010616903335	0.0102200997742	0.0	0.0	0.0	0.0	Marbach et. al. (2016)
HLTF	KIAA1683	2	3	0.013752696691	0.0069781108339	0.0	0.0	0.0	0.0	Marbach et. al. (2016)
HLTF	DUSP6	2	3	0.0169054778185	0.0344767965604	0.0	0.0	0.0	0.0	Marbach et. al. (2016)
HLTF	CXCL5	2	3	-0.0627298277818	0.0279052137457	0.0	0.0	0.0	0.0	Marbach et. al. (2016)
HLTF	DLX5	2	3	0.00981953944882	0.27440971436	0.0	0.0	0.0	0.0	Marbach et. al. (2016)
HLTF	SC5D	2	3	-0.00570860865531	0.0106222816929	0.0	0.0	0.0	0.0	Marbach et. al. (2016)
HLTF	POLR3G	2	3	0.0361449496427	0.0523938329134	0.0	0.0	0.0	0.0	Marbach et. al. (2016)
HLTF	GNA14	2	3	0.0698042847857	0.28100000511	0.0	0.0	0.0	0.0	Marbach et. al. (2016)
HLTF	OCT4	2	3	-0.0140848859949	0.027729275858	0.0	0.0	0.0	0.0	Marbach et. al. (2016)
HLTF	CBX5	2	3	0.0279509171839	0.0220373324814	0.0	0.0	0.0	0.0	Marbach et. al. (2016)
HLTF	OTX1	2	3	0.207394713565	0.138294722316	0.0	0.0	0.0	0.0	Marbach et. al. (2016)
HLTF	JUND	2	3	0.0177159725775	0.00877444278757	0.0	0.0	0.0	0.0	Marbach et. al. (2016)
HLTF	ELL2	2	3	0.00624615190721	0.00646420973267	0.0	0.0	0.0	0.0	Marbach et. al. (2016)
HLTF	CDH1	2	3	0.14339900319	0.0842743281619	0.0	0.0	0.0	0.0	Marbach et. al. (2016)
HLTF	MEIS1	2	3	-0.0306121518238	0.305734277856	0.0	0.0	0.0	0.0	Marbach et. al. (2016)
SIX3	PRKCDBP	2	3	0.279598715683	0.334841548791	0.0	0.0	0.0	0.0	Marbach et. al. (2016)
SIX3	GJA1	2	3	-0.209589788209	0.0486908622443	0.0	0.0	0.0	0.0	Marbach et. al. (2016)
SIX3	LHPP	2	3	0.0369802256109	0.0126851891665	0.0	0.0	0.0	0.0	Marbach et. al. (2016)
SIX3	ZFHX3	2	3	0.112044464811	0.0614267851033	0.0	0.0	0.0	0.0	Marbach et. al. (2016)
SIX3	UBR5	2	3	-0.026664417769	0.0306003897422	0.0	0.0	0.0	0.0	Marbach et. al. (2016)
SIX3	NDUFAF7	2	3	-0.0379665990291	0.0186945045147	0.0	0.0	0.0	0.0	Marbach et. al. (2016)
SIX3	CYR61	2	3	-0.0398990648261	0.0462321926729	0.0	0.0	0.0	0.0	Marbach et. al. (2016)
SIX3	LRAT	2	3	0.00580678509406	0.2194676793	0.0	0.0	0.0	0.0	Marbach et. al. (2016)
SIX3	RAB17	2	3	0.0359949619034	0.0302515276998	0.0	0.0	0.0	0.0	Marbach et. al. (2016)
SIX3	URM1	2	3	-0.0533732506358	0.031733591069	0.0	0.0	0.0	0.0	Marbach et. al. (2016)
SIX3	HIST1H4E	2	3	0.218242597383	0.0563268108308	0.0	0.0	0.0	0.0	Marbach et. al. (2016)
SIX3	CEBPZ	2	3	-0.0522877830091	0.0283367086273	0.0	0.0	0.0	0.0	Marbach et. al. (2016)
SIX3	HOXB5	2	3	0.029339719671	0.0716798805192	0.0	0.0	0.0	0.0	Marbach et. al. (2016)
SIX3	ELL2	2	3	0.00893406373742	0.0164663612492	0.0	0.0	0.0	0.0	Marbach et. al. (2016)
SIX3	GRID2	2	3	0.0285646540622	0.07849881578	0.0	0.0	0.0	0.0	Marbach et. al. (2016)
SIX3	SET	2	3	0.0668555688973	0.0289016694673	0.0	0.0	0.0	0.0	Marbach et. al. (2016)
SIX3	PIP5K1C	2	3	0.0124038812588	0.02778312418	0.0	0.0	0.0	0.0	Marbach et. al. (2016)
SIX3	SOX2	2	3	-0.0211391120407	0.0812892901144	0.0	0.0	0.0	0.0	Marbach et. al. (2016)
SIX3	LINGO1	2	3	-0.234912308751	0.0909691617509	0.0	0.0	0.0	0.0	Marbach et. al. (2016)
SIX3	MRAP2	2	3	0.278520635292	0.11553928785	0.0	0.0	0.0	0.0	Marbach et. al. (2016)
SIX3	VCAN	2	3	-0.101546549733	0.0260607103026	0.0	0.0	0.0	0.0	Marbach et. al. (2016)
TFAP2C	GAP43	2	3	-0.00553340035353	0.081817868535	0.0	0.0	0.0	0.0	Marbach et. al. (2016)
TFAP2C	DPYSL2	2	3	-0.0105952768649	0.0661101797032	0.0	0.0	0.0	0.0	Marbach et. al. (2016)
TFAP2C	DPYSL3	2	3	0.0712774890869	0.0753023532947	0.0	0.0	0.0	0.0	Marbach et. al. (2016)
TFAP2C	IGFBP3	2	3	0.00575242461239	0.118517299414	0.0	0.0	0.0	0.0	Marbach et. al. (2016)
TFAP2C	SORBS1	2	3	0.0204124312565	0.0234816408632	0.0	0.0	0.0	0.0	Marbach et. al. (2016)
TFAP2C	GCNT2	2	3	-0.0572439658118	0.0359211841245	0.0	0.0	0.0	0.0	Marbach et. al. (2016)
TFAP2C	CPT1A	2	3	0.157070503333	0.050444861253	0.0	0.0	0.0	0.0	Marbach et. al. (2016)
TFAP2C	ZFP36L1	2	3	0.0245990941645	0.0322867077286	0.0	0.0	0.0	0.0	Marbach et. al. (2016)
TFAP2C	TALDO1	2	3	0.0136053184418	0.0149162109053	0.0	0.0	0.0	0.0	Marbach et. al. (2016)
TFAP2C	TDGF1	2	3	0.00630669249174	0.0395399355216	0.0	0.0	0.0	0.0	Marbach et. al. (2016)
TFAP2C	FOXN3	2	3	0.00624934152629	0.0214684298814	0.0	0.0	0.0	0.0	Marbach et. al. (2016)
TFAP2C	PRKCDBP	2	3	0.171223690667	0.367391772407	0.0	0.0	0.0	0.0	Marbach et. al. (2016)
TFAP2C	ZNF521	2	3	-0.0483750486233	0.0974687396855	0.0	0.0	0.0	0.0	Marbach et. al. (2016)
TFAP2C	ERBB2	2	3	0.027761498321	0.0701506892034	0.0	0.0	0.0	0.0	Marbach et. al. (2016)
TFAP2C	HLTF	2	3	-0.027048034394	0.0441281152283	0.0	0.0	0.0	0.0	Marbach et. al. (2016)
TFAP2C	SLC44A1	2	3	0.0752476186915	0.0841708781131	0.0	0.0	0.0	0.0	Marbach et. al. (2016)
TFAP2C	C1R	2	3	0.140350185909	0.131413721518	0.0	0.0	0.0	0.0	Marbach et. al. (2016)
TFAP2C	H2AFX	2	3	-0.0203448808118	0.0469662851874	0.0	0.0	0.0	0.0	Marbach et. al. (2016)
TFAP2C	SNX5	2	3	0.0603029881906	0.0301373257208	0.0	0.0	0.0	0.0	Marbach et. al. (2016)
TFAP2C	RAI1	2	3	0.181044562453	0.0537798779848	0.0	0.0	0.0	0.0	Marbach et. al. (2016)
TFAP2C	LHPP	2	3	-0.0217721740736	0.0117643782835	0.0	0.0	0.0	0.0	Marbach et. al. (2016)
TFAP2C	NKX2-5	2	3	0.0230426831982	0.0136561022651	0.0	0.0	0.0	0.0	Marbach et. al. (2016)
TFAP2C	ASXL1	2	3	0.00424826683336	0.00799183636251	0.0	0.0	0.0	0.0	Marbach et. al. (2016)
TFAP2C	SLC7A5	2	3	-0.0646723196196	0.0351298259084	0.0	0.0	0.0	0.0	Marbach et. al. (2016)
TFAP2C	RRAGD	2	3	-0.030696641391	0.0710156457414	0.0	0.0	0.0	0.0	Marbach et. al. (2016)
TFAP2C	TOP2A	2	3	0.0094944681185	0.092759695834	0.0	0.0	0.0	0.0	Marbach et. al. (2016)
TFAP2C	CDC7	2	3	-0.145076189046	0.077449697303	0.0	0.0	0.0	0.0	Marbach et. al. (2016)
TFAP2C	CITED2	2	3	0.0807300792961	0.0470199279614	0.0	0.0	0.0	0.0	Marbach et. al. (2016)
TFAP2C	FUS	2	3	-0.105782445699	0.060947431386	0.0	0.0	0.0	0.0	Marbach et. al. (2016)
TFAP2C	KIAA1683	2	3	0.0288422902662	0.0142069243954	0.0	0.0	0.0	0.0	Marbach et. al. (2016)
TFAP2C	DUSP6	2	3	0.0203446648598	0.0759492092707	0.0	0.0	0.0	0.0	Marbach et. al. (2016)
TFAP2C	PRNP	2	3	0.0310073557703	0.093119761872	0.0	0.0	0.0	0.0	Marbach et. al. (2016)
TFAP2C	SFRP2	2	3	0.170653567733	0.148561750254	0.0	0.0	0.0	0.0	Marbach et. al. (2016)
TFAP2C	LIN28	2	3	0.053190185402	0.0450377676673	0.0	0.0	0.0	0.0	Marbach et. al. (2016)
TFAP2C	TBL1X	2	3	-0.0661414468718	0.0329457573374	0.0	0.0	0.0	0.0	Marbach et. al. (2016)
TFAP2C	LEFTY2	2	3	0.00128928922353	0.0320631858847	0.0	0.0	0.0	0.0	Marbach et. al. (2016)
TFAP2C	ZFHX3	2	3	-0.127770450793	0.0803185131032	0.0	0.0	0.0	0.0	Marbach et. al. (2016)
TFAP2C	CA2	2	3	0.0805488933045	0.156547180732	0.0	0.0	0.0	0.0	Marbach et. al. (2016)
TFAP2C	CA4	2	3	0.0962752391146	0.0469493549511	0.0	0.0	0.0	0.0	Marbach et. al. (2016)
TFAP2C	KANK1	2	3	-0.172881102824	0.062273893941	0.0	0.0	0.0	0.0	Marbach et. al. (2016)
TFAP2C	UBR5	2	3	-0.00144517980342	0.026054173175	0.0	0.0	0.0	0.0	Marbach et. al. (2016)
TFAP2C	FZD2	2	3	0.0485324644683	0.0384099364054	0.0	0.0	0.0	0.0	Marbach et. al. (2016)
TFAP2C	USO1	2	3	-0.0888315848507	0.113301371294	0.0	0.0	0.0	0.0	Marbach et. al. (2016)
TFAP2C	BUB1B	2	3	0.0175521254053	0.106039025124	0.0	0.0	0.0	0.0	Marbach et. al. (2016)
TFAP2C	CDX1	2	3	-0.0599774902897	0.0251589485624	0.0	0.0	0.0	0.0	Marbach et. al. (2016)
TFAP2C	AK3	2	3	0.0465574757342	0.0257015266148	0.0	0.0	0.0	0.0	Marbach et. al. (2016)
TFAP2C	TSC22D1	2	3	0.00445469478241	0.0313669311144	0.0	0.0	0.0	0.0	Marbach et. al. (2016)
TFAP2C	IFI16	2	3	0.153338529944	0.115901000173	0.0	0.0	0.0	0.0	Marbach et. al. (2016)
TFAP2C	RGL1	2	3	0.0246931760792	0.0251655939847	0.0	0.0	0.0	0.0	Marbach et. al. (2016)
TFAP2C	GLDC	2	3	0.140166721369	0.116068197657	0.0	0.0	0.0	0.0	Marbach et. al. (2016)
TFAP2C	CXCL5	2	3	-0.113264684272	0.0601393247578	0.0	0.0	0.0	0.0	Marbach et. al. (2016)
TFAP2C	CDH2	2	3	-0.025208292305	0.174106218212	0.0	0.0	0.0	0.0	Marbach et. al. (2016)
TFAP2C	JARID2	2	3	0.0341429800618	0.0292887240358	0.0	0.0	0.0	0.0	Marbach et. al. (2016)
TFAP2C	USP44	2	3	-0.047105415336	0.083003805766	0.0	0.0	0.0	0.0	Marbach et. al. (2016)
TFAP2C	BMI1	2	3	-0.0495149132713	0.0449481745911	0.0	0.0	0.0	0.0	Marbach et. al. (2016)
TFAP2C	PIPOX	2	3	-0.0867872375221	0.0432585576294	0.0	0.0	0.0	0.0	Marbach et. al. (2016)
TFAP2C	TBX3	2	3	0.148255159788	0.11494869692	0.0	0.0	0.0	0.0	Marbach et. al. (2016)
TFAP2C	LHX5	2	3	-0.0679871740617	0.0469554780436	0.0	0.0	0.0	0.0	Marbach et. al. (2016)
TFAP2C	EPHA1	2	3	0.05682503245	0.323662016757	0.0	0.0	0.0	0.0	Marbach et. al. (2016)
TFAP2C	SEMA3A	2	3	-0.0989961617836	0.141577390516	0.0	0.0	0.0	0.0	Marbach et. al. (2016)
TFAP2C	THBS2	2	3	0.129775429731	0.21263955317	0.0	0.0	0.0	0.0	Marbach et. al. (2016)
TFAP2C	GABRA5	2	3	0.00227723249977	0.131435233209	0.0	0.0	0.0	0.0	Marbach et. al. (2016)
TFAP2C	SLC30A1	2	3	0.167285031879	0.0984222589383	0.0	0.0	0.0	0.0	Marbach et. al. (2016)
TFAP2C	JUP	2	3	-0.0375903753688	0.0313525355883	0.0	0.0	0.0	0.0	Marbach et. al. (2016)
TFAP2C	ID2	2	3	-0.00469184585987	0.0298663289983	0.0	0.0	0.0	0.0	Marbach et. al. (2016)
TFAP2C	ID1	2	3	-0.0577411586417	0.164728884938	0.0	0.0	0.0	0.0	Marbach et. al. (2016)
TFAP2C	ZNF296	2	3	0.0831588638467	0.0460781296138	0.0	0.0	0.0	0.0	Marbach et. al. (2016)
TFAP2C	NDUFAF7	2	3	0.0348856394084	0.0292662676494	0.0	0.0	0.0	0.0	Marbach et. al. (2016)
TFAP2C	SPRED1	2	3	0.010459915113	0.012485730303	0.0	0.0	0.0	0.0	Marbach et. al. (2016)
TFAP2C	PTHLH	2	3	-0.0210104026308	0.0131379236139	0.0	0.0	0.0	0.0	Marbach et. al. (2016)
TFAP2C	SC5D	2	3	-0.00349436213572	0.0261272865911	0.0	0.0	0.0	0.0	Marbach et. al. (2016)
TFAP2C	NR5A1	2	3	-0.00186858443114	0.0282024876189	0.0	0.0	0.0	0.0	Marbach et. al. (2016)
TFAP2C	ZNF503	2	3	-0.0109275489774	0.0422350250834	0.0	0.0	0.0	0.0	Marbach et. al. (2016)
TFAP2C	PEX13	2	3	-0.0286645436492	0.0172128813651	0.0	0.0	0.0	0.0	Marbach et. al. (2016)
TFAP2C	PPP1R16B	2	3	0.0840188940796	0.0408804030207	0.0	0.0	0.0	0.0	Marbach et. al. (2016)
TFAP2C	GRAMD3	2	3	-0.114824413696	0.0895750564362	0.0	0.0	0.0	0.0	Marbach et. al. (2016)
TFAP2C	SMG5	2	3	-0.013269787788	0.0252964826449	0.0	0.0	0.0	0.0	Marbach et. al. (2016)
TFAP2C	CCL2	2	3	0.0198823698547	0.0786822518746	0.0	0.0	0.0	0.0	Marbach et. al. (2016)
TFAP2C	DUSP12	2	3	0.017354249351	0.070344919371	0.0	0.0	0.0	0.0	Marbach et. al. (2016)
TFAP2C	TNC	2	3	-0.0803917913435	0.0741116032902	0.0	0.0	0.0	0.0	Marbach et. al. (2016)
TFAP2C	NANOG	2	3	0.0635403644081	0.101593565956	0.0	0.0	0.0	0.0	Marbach et. al. (2016)
TFAP2C	RAD54B	2	3	-0.211425532491	0.223259784762	0.0	0.0	0.0	0.0	Marbach et. al. (2016)
TFAP2C	CABLES1	2	3	0.0144986150959	0.0883683409715	0.0	0.0	0.0	0.0	Marbach et. al. (2016)
TFAP2C	ABTB2	2	3	-0.000210189142714	0.0186524351019	0.0	0.0	0.0	0.0	Marbach et. al. (2016)
TFAP2C	IER5L	2	3	-0.0295537729942	0.0369608870314	0.0	0.0	0.0	0.0	Marbach et. al. (2016)
TFAP2C	ATP6V1G1	2	3	-0.0184824465252	0.0140424608485	0.0	0.0	0.0	0.0	Marbach et. al. (2016)
TFAP2C	OCT4	2	3	0.0658421690017	0.045924813916	0.0	0.0	0.0	0.0	Marbach et. al. (2016)
TFAP2C	MYC	2	3	-0.093312213608	0.047170743378	0.0	0.0	0.0	0.0	Marbach et. al. (2016)
TFAP2C	HESX1	2	3	-0.0293580921061	0.0986309186501	0.0	0.0	0.0	0.0	Marbach et. al. (2016)
TFAP2C	RNF24	2	3	0.0345805657144	0.0221332581676	0.0	0.0	0.0	0.0	Marbach et. al. (2016)
TFAP2C	GATA4	2	3	-0.0337204087652	0.0803708707151	0.0	0.0	0.0	0.0	Marbach et. al. (2016)
TFAP2C	CCND1	2	3	0.0164967143584	0.0757607802941	0.0	0.0	0.0	0.0	Marbach et. al. (2016)
TFAP2C	PARD3	2	3	0.0131224902935	0.121170803563	0.0	0.0	0.0	0.0	Marbach et. al. (2016)
TFAP2C	ZNF398	2	3	0.0904557575448	0.23497341854	0.0	0.0	0.0	0.0	Marbach et. al. (2016)
TFAP2C	RAB17	2	3	-0.0237491603753	0.0151245831358	0.0	0.0	0.0	0.0	Marbach et. al. (2016)
TFAP2C	KAT6A	2	3	0.0508264420892	0.0561459054085	0.0	0.0	0.0	0.0	Marbach et. al. (2016)
TFAP2C	SGK1	2	3	-0.00234375561546	0.0219639925658	0.0	0.0	0.0	0.0	Marbach et. al. (2016)
TFAP2C	URM1	2	3	0.0478197571101	0.0288085129246	0.0	0.0	0.0	0.0	Marbach et. al. (2016)
TFAP2C	GFRA1	2	3	0.256971510366	0.160503732018	0.0	0.0	0.0	0.0	Marbach et. al. (2016)
TFAP2C	THBS1	2	3	-0.00474992124702	0.023828871362	0.0	0.0	0.0	0.0	Marbach et. al. (2016)
TFAP2C	HIST1H4E	2	3	-0.0625927395897	0.0682899767885	0.0	0.0	0.0	0.0	Marbach et. al. (2016)
TFAP2C	SESN3	2	3	-0.0777989619002	0.0476658332	0.0	0.0	0.0	0.0	Marbach et. al. (2016)
TFAP2C	SCGB3A2	2	3	0.0398128628129	0.088082702711	0.0	0.0	0.0	0.0	Marbach et. al. (2016)
TFAP2C	PLIN2	2	3	-0.0487216933383	0.0505118374498	0.0	0.0	0.0	0.0	Marbach et. al. (2016)
TFAP2C	FXYD5	2	3	0.082971790097	0.0227384647152	0.0	0.0	0.0	0.0	Marbach et. al. (2016)
TFAP2C	MED12	2	3	0.0503315156082	0.180765710152	0.0	0.0	0.0	0.0	Marbach et. al. (2016)
TFAP2C	CEBPZ	2	3	0.0382309189772	0.0270964796224	0.0	0.0	0.0	0.0	Marbach et. al. (2016)
TFAP2C	NEBL	2	3	-0.0318774994534	0.0308752539372	0.0	0.0	0.0	0.0	Marbach et. al. (2016)
TFAP2C	JUND	2	3	0.0210292444294	0.0166914745409	0.0	0.0	0.0	0.0	Marbach et. al. (2016)
TFAP2C	COMMD3	2	3	0.0109219658244	0.147950675563	0.0	0.0	0.0	0.0	Marbach et. al. (2016)
TFAP2C	MKRN1	2	3	0.0180740295342	0.0252088571346	0.0	0.0	0.0	0.0	Marbach et. al. (2016)
TFAP2C	GADD45G	2	3	-0.0177004974028	0.035795538315	0.0	0.0	0.0	0.0	Marbach et. al. (2016)
TFAP2C	ELL2	2	3	0.00778701056314	0.0141206808664	0.0	0.0	0.0	0.0	Marbach et. al. (2016)
TFAP2C	INHA	2	3	0.0963744413204	0.0550578374325	0.0	0.0	0.0	0.0	Marbach et. al. (2016)
TFAP2C	GRID2	2	3	0.118570052717	0.0967241890323	0.0	0.0	0.0	0.0	Marbach et. al. (2016)
TFAP2C	APOBEC3G	2	3	0.0188896083567	0.0334606244586	0.0	0.0	0.0	0.0	Marbach et. al. (2016)
TFAP2C	DHRS3	2	3	-0.0166372081905	0.0941071910586	0.0	0.0	0.0	0.0	Marbach et. al. (2016)
TFAP2C	SET	2	3	0.0870045464818	0.0406551357654	0.0	0.0	0.0	0.0	Marbach et. al. (2016)
TFAP2C	SLC24A3	2	3	0.277175034849	0.0837527110077	0.0	0.0	0.0	0.0	Marbach et. al. (2016)
TFAP2C	JADE1	2	3	0.263959244034	0.148206502781	0.0	0.0	0.0	0.0	Marbach et. al. (2016)
TFAP2C	TRIP4	2	3	-0.00771629679007	0.0481985897401	0.0	0.0	0.0	0.0	Marbach et. al. (2016)
TFAP2C	OLFML2A	2	3	-0.222902027306	0.161825962432	0.0	0.0	0.0	0.0	Marbach et. al. (2016)
TFAP2C	SCG5	2	3	-0.146638823172	0.0848884484559	0.0	0.0	0.0	0.0	Marbach et. al. (2016)
TFAP2C	CDH1	2	3	0.180545610507	0.0983571735727	0.0	0.0	0.0	0.0	Marbach et. al. (2016)
TFAP2C	PIP5K1C	2	3	0.00537233889488	0.0215184265284	0.0	0.0	0.0	0.0	Marbach et. al. (2016)
TFAP2C	GRM4	2	3	0.00921701065538	0.0103682164686	0.0	0.0	0.0	0.0	Marbach et. al. (2016)
TFAP2C	LGI1	2	3	-0.0289300607759	0.0511654384786	0.0	0.0	0.0	0.0	Marbach et. al. (2016)
TFAP2C	RNF144A	2	3	-0.117848519753	0.0553814519905	0.0	0.0	0.0	0.0	Marbach et. al. (2016)
TFAP2C	GRHL2	2	3	0.174742780648	0.0699746229882	0.0	0.0	0.0	0.0	Marbach et. al. (2016)
TFAP2C	NFE2L3	2	3	0.0959062134708	0.0654776113228	0.0	0.0	0.0	0.0	Marbach et. al. (2016)
TFAP2C	VLDLR	2	3	0.209434652711	0.157723542956	0.0	0.0	0.0	0.0	Marbach et. al. (2016)
TFAP2C	SOX2	2	3	0.0214284818455	0.0529823936549	0.0	0.0	0.0	0.0	Marbach et. al. (2016)
TFAP2C	CHRNA1	2	3	0.0599909794887	0.0315765092828	0.0	0.0	0.0	0.0	Marbach et. al. (2016)
TFAP2C	MEIS1	2	3	0.0424577330896	0.47553150576	0.0	0.0	0.0	0.0	Marbach et. al. (2016)
TFAP2C	BLCAP	2	3	-0.0484879326764	0.018295243969	0.0	0.0	0.0	0.0	Marbach et. al. (2016)
TFAP2C	STAT3	2	3	-0.0268286701653	0.0437390739657	0.0	0.0	0.0	0.0	Marbach et. al. (2016)
TFAP2C	INF2	2	3	-0.0389046844672	0.0279703099617	0.0	0.0	0.0	0.0	Marbach et. al. (2016)
TFAP2C	PRPS1	2	3	0.000127792789719	0.11933686671	0.0	0.0	0.0	0.0	Marbach et. al. (2016)
TFAP2C	VCAN	2	3	0.0978178277983	0.044109126401	0.0	0.0	0.0	0.0	Marbach et. al. (2016)
TFAP2C	SERPINH1	2	3	-0.114114295347	0.0549395588217	0.0	0.0	0.0	0.0	Marbach et. al. (2016)
TFAP2C	PTRF	2	3	-0.0117943898365	0.0415940573724	0.0	0.0	0.0	0.0	Marbach et. al. (2016)
GBX2	GAP43	2	3	0.0302967912377	0.039063779832	0.0	0.0	0.0	0.0	Marbach et. al. (2016)
GBX2	SORBS1	2	3	-0.00605319847066	0.0101070735525	0.0	0.0	0.0	0.0	Marbach et. al. (2016)
GBX2	CPT1A	2	3	0.0175130086209	0.0510668452436	0.0	0.0	0.0	0.0	Marbach et. al. (2016)
GBX2	ZFP36L1	2	3	-0.00628369766095	0.018656104569	0.0	0.0	0.0	0.0	Marbach et. al. (2016)
GBX2	FOXN3	2	3	0.00512201154579	0.0129905748563	0.0	0.0	0.0	0.0	Marbach et. al. (2016)
GBX2	CDK14	2	3	-0.0487072845081	0.0445407875409	0.0	0.0	0.0	0.0	Marbach et. al. (2016)
GBX2	SIX3	2	3	0.0318495851935	0.123399321811	0.0	0.0	0.0	0.0	Marbach et. al. (2016)
GBX2	SALL1	2	3	-0.0123224782896	0.0688691133781	0.0	0.0	0.0	0.0	Marbach et. al. (2016)
GBX2	GNG10	2	3	-4.45316819068e-05	0.0230495081878	0.0	0.0	0.0	0.0	Marbach et. al. (2016)
GBX2	LHPP	2	3	-0.0166379332305	0.00810822983147	0.0	0.0	0.0	0.0	Marbach et. al. (2016)
GBX2	STC1	2	3	-0.00184971297817	0.0206984335486	0.0	0.0	0.0	0.0	Marbach et. al. (2016)
GBX2	FGF2	2	3	0.039440305201	0.260209487306	0.0	0.0	0.0	0.0	Marbach et. al. (2016)
GBX2	DUSP6	2	3	-0.00321152617093	0.0400121425671	0.0	0.0	0.0	0.0	Marbach et. al. (2016)
GBX2	MSC	2	3	-0.11426081111	0.0864781470348	0.0	0.0	0.0	0.0	Marbach et. al. (2016)
GBX2	SFRP2	2	3	0.0614596189834	0.105563031749	0.0	0.0	0.0	0.0	Marbach et. al. (2016)
GBX2	TBL1X	2	3	-0.0439843342071	0.034896970097	0.0	0.0	0.0	0.0	Marbach et. al. (2016)
GBX2	KANK1	2	3	0.0356085471865	0.0538625326449	0.0	0.0	0.0	0.0	Marbach et. al. (2016)
GBX2	CDX1	2	3	0.000747689391952	0.0294075312163	0.0	0.0	0.0	0.0	Marbach et. al. (2016)
GBX2	AK3	2	3	-0.011000906329	0.0243789688591	0.0	0.0	0.0	0.0	Marbach et. al. (2016)
GBX2	RGL1	2	3	-0.0386445674998	0.0211213228434	0.0	0.0	0.0	0.0	Marbach et. al. (2016)
GBX2	CXCL5	2	3	-0.00211580223369	0.0295649736262	0.0	0.0	0.0	0.0	Marbach et. al. (2016)
GBX2	JARID2	2	3	-0.0393239428101	0.0186546560542	0.0	0.0	0.0	0.0	Marbach et. al. (2016)
GBX2	DLX5	2	3	-0.175476412818	0.24123347425	0.0	0.0	0.0	0.0	Marbach et. al. (2016)
GBX2	BMI1	2	3	-0.0301773061182	0.0236315148742	0.0	0.0	0.0	0.0	Marbach et. al. (2016)
GBX2	SEMA3A	2	3	-0.0484460935617	0.0675952805988	0.0	0.0	0.0	0.0	Marbach et. al. (2016)
GBX2	CNN3	2	3	-0.00915293436688	0.0430934645428	0.0	0.0	0.0	0.0	Marbach et. al. (2016)
GBX2	ID2	2	3	0.00645913781117	0.0118295592255	0.0	0.0	0.0	0.0	Marbach et. al. (2016)
GBX2	GLI3	2	3	-0.00020172622262	0.0139852113232	0.0	0.0	0.0	0.0	Marbach et. al. (2016)
GBX2	NDUFAF7	2	3	-0.00230595227056	0.0130123355246	0.0	0.0	0.0	0.0	Marbach et. al. (2016)
GBX2	SC5D	2	3	0.0286718765331	0.0167360510342	0.0	0.0	0.0	0.0	Marbach et. al. (2016)
GBX2	GRAMD3	2	3	0.0511686761763	0.0458518098967	0.0	0.0	0.0	0.0	Marbach et. al. (2016)
GBX2	PHGDH	2	3	0.262096465872	0.11378287511	0.0	0.0	0.0	0.0	Marbach et. al. (2016)
GBX2	CCL2	2	3	-0.071790269539	0.0626549088965	0.0	0.0	0.0	0.0	Marbach et. al. (2016)
GBX2	TNC	2	3	-0.0332893481975	0.0370829181189	0.0	0.0	0.0	0.0	Marbach et. al. (2016)
GBX2	ATP6V1G1	2	3	-0.00366133413223	0.00627518603543	0.0	0.0	0.0	0.0	Marbach et. al. (2016)
GBX2	OCT4	2	3	-0.0595944282294	0.0434470314756	0.0	0.0	0.0	0.0	Marbach et. al. (2016)
GBX2	HESX1	2	3	-0.102073826064	0.0721822847589	0.0	0.0	0.0	0.0	Marbach et. al. (2016)
GBX2	GATA6	2	3	-0.0580378422841	0.0913475975293	0.0	0.0	0.0	0.0	Marbach et. al. (2016)
GBX2	SOX17	2	3	0.145708492577	0.139637751726	0.0	0.0	0.0	0.0	Marbach et. al. (2016)
GBX2	KAT6A	2	3	0.0089534973431	0.0289960442254	0.0	0.0	0.0	0.0	Marbach et. al. (2016)
GBX2	SGK1	2	3	0.00422467794247	0.0132979359459	0.0	0.0	0.0	0.0	Marbach et. al. (2016)
GBX2	URM1	2	3	-0.00287280044467	0.0138430496404	0.0	0.0	0.0	0.0	Marbach et. al. (2016)
GBX2	THBS1	2	3	-0.00286500785507	0.014646359886	0.0	0.0	0.0	0.0	Marbach et. al. (2016)
GBX2	SCGB3A2	2	3	-0.0375745024888	0.0366979702122	0.0	0.0	0.0	0.0	Marbach et. al. (2016)
GBX2	PLIN2	2	3	-0.00797517336971	0.0257324814202	0.0	0.0	0.0	0.0	Marbach et. al. (2016)
GBX2	CEBPZ	2	3	-0.0212023620433	0.0131110387734	0.0	0.0	0.0	0.0	Marbach et. al. (2016)
GBX2	NEBL	2	3	-0.0010110730487	0.0281674961587	0.0	0.0	0.0	0.0	Marbach et. al. (2016)
GBX2	COMMD3	2	3	-0.101673011903	0.0702402686149	0.0	0.0	0.0	0.0	Marbach et. al. (2016)
GBX2	ELL2	2	3	-0.00899063531341	0.00902216645482	0.0	0.0	0.0	0.0	Marbach et. al. (2016)
GBX2	DHRS3	2	3	-0.0856209728184	0.0554677393074	0.0	0.0	0.0	0.0	Marbach et. al. (2016)
GBX2	SET	2	3	-0.0182218813089	0.0141064697251	0.0	0.0	0.0	0.0	Marbach et. al. (2016)
GBX2	STMN2	2	3	-0.0314850178917	0.0690613270132	0.0	0.0	0.0	0.0	Marbach et. al. (2016)
GBX2	TRIP4	2	3	0.0014093333543	0.0185263708981	0.0	0.0	0.0	0.0	Marbach et. al. (2016)
GBX2	SCG5	2	3	0.00757329294867	0.0491628936316	0.0	0.0	0.0	0.0	Marbach et. al. (2016)
GBX2	GAD1	2	3	-0.099847759633	0.28840864679	0.0	0.0	0.0	0.0	Marbach et. al. (2016)
GBX2	USP3	2	3	0.00300001954839	0.00988569149111	0.0	0.0	0.0	0.0	Marbach et. al. (2016)
GBX2	SOX2	2	3	0.0541466088655	0.0528516012	0.0	0.0	0.0	0.0	Marbach et. al. (2016)
GBX2	CHRNA1	2	3	0.0162763594549	0.0179549002296	0.0	0.0	0.0	0.0	Marbach et. al. (2016)
GBX2	BLCAP	2	3	0.00813428766955	0.0113398050046	0.0	0.0	0.0	0.0	Marbach et. al. (2016)
GBX2	VCAN	2	3	-0.0092675938028	0.0172819283564	0.0	0.0	0.0	0.0	Marbach et. al. (2016)
BHLHE22	ERBB2	2	3	-0.00713121836333	0.0249609752005	0.0	0.0	0.0	0.0	Marbach et. al. (2016)
BHLHE22	STC1	2	3	0.0411983275946	0.0234831597048	0.0	0.0	0.0	0.0	Marbach et. al. (2016)
BHLHE22	ZFHX3	2	3	-0.0453414120594	0.0291335045148	0.0	0.0	0.0	0.0	Marbach et. al. (2016)
BHLHE22	CA4	2	3	0.05313492754	0.0353439650417	0.0	0.0	0.0	0.0	Marbach et. al. (2016)
BHLHE22	AK3	2	3	-0.0191541182267	0.0316903540876	0.0	0.0	0.0	0.0	Marbach et. al. (2016)
BHLHE22	CXCL5	2	3	-0.0057466440674	0.0359198237671	0.0	0.0	0.0	0.0	Marbach et. al. (2016)
BHLHE22	JARID2	2	3	-0.0117011184673	0.0183642474223	0.0	0.0	0.0	0.0	Marbach et. al. (2016)
BHLHE22	ID2	2	3	-0.0172999590722	0.0127261017828	0.0	0.0	0.0	0.0	Marbach et. al. (2016)
BHLHE22	TNC	2	3	-0.0368579298215	0.0253409864255	0.0	0.0	0.0	0.0	Marbach et. al. (2016)
BHLHE22	ATP6V1G1	2	3	-0.000361476403977	0.00386081444232	0.0	0.0	0.0	0.0	Marbach et. al. (2016)
BHLHE22	MYC	2	3	0.00815970687516	0.0191767035014	0.0	0.0	0.0	0.0	Marbach et. al. (2016)
BHLHE22	GFRA1	2	3	-0.785418432827	0.170708925603	0.0	0.0	0.0	0.0	Marbach et. al. (2016)
BHLHE22	THBS1	2	3	0.00677567211187	0.0123264342884	0.0	0.0	0.0	0.0	Marbach et. al. (2016)
BHLHE22	BLCAP	2	3	-0.0167864862548	0.0112849474939	0.0	0.0	0.0	0.0	Marbach et. al. (2016)
MEIS2	GAP43	2	3	-0.0232282529096	0.0954734316973	0.0	0.0	0.0	0.0	Marbach et. al. (2016)
MEIS2	DPYSL2	2	3	0.0668047942996	0.0630978818924	0.0	0.0	0.0	0.0	Marbach et. al. (2016)
MEIS2	COL4A6	2	3	0.0793190091282	0.193219774099	0.0	0.0	0.0	0.0	Marbach et. al. (2016)
MEIS2	CPT1A	2	3	0.0898082580042	0.073948375598	0.0	0.0	0.0	0.0	Marbach et. al. (2016)
MEIS2	ZFP36L1	2	3	-0.0318570573215	0.0193221338801	0.0	0.0	0.0	0.0	Marbach et. al. (2016)
MEIS2	TALDO1	2	3	-0.00657937584722	0.0199055032669	0.0	0.0	0.0	0.0	Marbach et. al. (2016)
MEIS2	TDGF1	2	3	0.0391753853875	0.0245449250866	0.0	0.0	0.0	0.0	Marbach et. al. (2016)
MEIS2	CDK14	2	3	-0.0565023032204	0.0352263684217	0.0	0.0	0.0	0.0	Marbach et. al. (2016)
MEIS2	ERBB2	2	3	0.0116056069596	0.0389930058355	0.0	0.0	0.0	0.0	Marbach et. al. (2016)
MEIS2	HLTF	2	3	0.0879664299312	0.0678128416948	0.0	0.0	0.0	0.0	Marbach et. al. (2016)
MEIS2	ST8SIA4	2	3	-0.0430480172005	0.0819160564329	0.0	0.0	0.0	0.0	Marbach et. al. (2016)
MEIS2	SLC44A1	2	3	0.0993741547464	0.0672117243352	0.0	0.0	0.0	0.0	Marbach et. al. (2016)
MEIS2	H2AFX	2	3	-0.106281386703	0.0448199936058	0.0	0.0	0.0	0.0	Marbach et. al. (2016)
MEIS2	SNRPN	2	3	-0.00517767061745	0.0175454978014	0.0	0.0	0.0	0.0	Marbach et. al. (2016)
MEIS2	GNG10	2	3	0.103763362066	0.0469312253669	0.0	0.0	0.0	0.0	Marbach et. al. (2016)
MEIS2	LHPP	2	3	0.0549892241982	0.0172647230103	0.0	0.0	0.0	0.0	Marbach et. al. (2016)
MEIS2	NKX2-5	2	3	-0.0136879535481	0.0198104317686	0.0	0.0	0.0	0.0	Marbach et. al. (2016)
MEIS2	SLC7A5	2	3	-0.0503302825609	0.0332798643931	0.0	0.0	0.0	0.0	Marbach et. al. (2016)
MEIS2	TOP2A	2	3	0.0431103173377	0.0692861190079	0.0	0.0	0.0	0.0	Marbach et. al. (2016)
MEIS2	CDC7	2	3	-0.0704495238899	0.0631644311296	0.0	0.0	0.0	0.0	Marbach et. al. (2016)
MEIS2	CITED2	2	3	0.00598272996004	0.0719284465858	0.0	0.0	0.0	0.0	Marbach et. al. (2016)
MEIS2	FUS	2	3	-0.113961098264	0.0559916866347	0.0	0.0	0.0	0.0	Marbach et. al. (2016)
MEIS2	KIAA1683	2	3	-0.00615194564497	0.00981276855682	0.0	0.0	0.0	0.0	Marbach et. al. (2016)
MEIS2	LIN28	2	3	-0.0148131889728	0.0541944343735	0.0	0.0	0.0	0.0	Marbach et. al. (2016)
MEIS2	LEFTY2	2	3	0.122624813202	0.0488466367684	0.0	0.0	0.0	0.0	Marbach et. al. (2016)
MEIS2	CA4	2	3	0.0520085505371	0.0403588263403	0.0	0.0	0.0	0.0	Marbach et. al. (2016)
MEIS2	KANK1	2	3	-0.0573149399783	0.0733928612249	0.0	0.0	0.0	0.0	Marbach et. al. (2016)
MEIS2	UBR5	2	3	0.0412924142273	0.0221046254515	0.0	0.0	0.0	0.0	Marbach et. al. (2016)
MEIS2	RGL1	2	3	-0.0413584572552	0.0262250916483	0.0	0.0	0.0	0.0	Marbach et. al. (2016)
MEIS2	CXCL5	2	3	0.0280578879097	0.0477460903179	0.0	0.0	0.0	0.0	Marbach et. al. (2016)
MEIS2	JARID2	2	3	0.0864559768259	0.0297018588275	0.0	0.0	0.0	0.0	Marbach et. al. (2016)
MEIS2	DMRT1	2	3	0.0503608217306	0.155798543997	0.0	0.0	0.0	0.0	Marbach et. al. (2016)
MEIS2	BMI1	2	3	-0.0207520296598	0.0334754027622	0.0	0.0	0.0	0.0	Marbach et. al. (2016)
MEIS2	PIPOX	2	3	-0.054667039063	0.0521886334018	0.0	0.0	0.0	0.0	Marbach et. al. (2016)
MEIS2	LHX5	2	3	0.0528606743576	0.0484709504822	0.0	0.0	0.0	0.0	Marbach et. al. (2016)
MEIS2	THBS2	2	3	-0.0246214196932	0.264758834625	0.0	0.0	0.0	0.0	Marbach et. al. (2016)
MEIS2	RPRD1A	2	3	-0.0922787087804	0.081418085289	0.0	0.0	0.0	0.0	Marbach et. al. (2016)
MEIS2	GSC	2	3	-0.0293104982272	0.0770221555786	0.0	0.0	0.0	0.0	Marbach et. al. (2016)
MEIS2	ANKRD1	2	3	-0.122406382435	0.18024848583	0.0	0.0	0.0	0.0	Marbach et. al. (2016)
MEIS2	SPRED1	2	3	0.0106804123631	0.00995918050192	0.0	0.0	0.0	0.0	Marbach et. al. (2016)
MEIS2	SC5D	2	3	-0.00497473663684	0.0206774708037	0.0	0.0	0.0	0.0	Marbach et. al. (2016)
MEIS2	ZNF503	2	3	0.0655037470464	0.0592792609192	0.0	0.0	0.0	0.0	Marbach et. al. (2016)
MEIS2	PPP1R16B	2	3	0.0174736159443	0.0385422572417	0.0	0.0	0.0	0.0	Marbach et. al. (2016)
MEIS2	PHGDH	2	3	0.124109447823	0.142001743	0.0	0.0	0.0	0.0	Marbach et. al. (2016)
MEIS2	SMG5	2	3	-0.0375807235426	0.0221259544203	0.0	0.0	0.0	0.0	Marbach et. al. (2016)
MEIS2	CCL2	2	3	0.00934849283804	0.0520720007858	0.0	0.0	0.0	0.0	Marbach et. al. (2016)
MEIS2	BAMBI	2	3	-0.0634704406936	0.0330426233782	0.0	0.0	0.0	0.0	Marbach et. al. (2016)
MEIS2	TNC	2	3	-0.0409742156422	0.0425595237462	0.0	0.0	0.0	0.0	Marbach et. al. (2016)
MEIS2	ABTB2	2	3	-0.0121661328513	0.0242759085434	0.0	0.0	0.0	0.0	Marbach et. al. (2016)
MEIS2	RAB5A	2	3	0.00651420624173	0.0193530765631	0.0	0.0	0.0	0.0	Marbach et. al. (2016)
MEIS2	ATP6V1G1	2	3	-0.0179925595871	0.00917345797139	0.0	0.0	0.0	0.0	Marbach et. al. (2016)
MEIS2	MYC	2	3	-0.00412952821075	0.0397821435249	0.0	0.0	0.0	0.0	Marbach et. al. (2016)
MEIS2	CCND1	2	3	-0.0307016854071	0.0496494144505	0.0	0.0	0.0	0.0	Marbach et. al. (2016)
MEIS2	RAB17	2	3	-0.0170366811398	0.0180776346945	0.0	0.0	0.0	0.0	Marbach et. al. (2016)
MEIS2	SGK1	2	3	0.0256794635202	0.0165361451338	0.0	0.0	0.0	0.0	Marbach et. al. (2016)
MEIS2	URM1	2	3	-0.0401428341264	0.0290365252651	0.0	0.0	0.0	0.0	Marbach et. al. (2016)
MEIS2	THBS1	2	3	0.0209362919219	0.0279359922075	0.0	0.0	0.0	0.0	Marbach et. al. (2016)
MEIS2	HIST1H4E	2	3	0.110019700743	0.0621033550306	0.0	0.0	0.0	0.0	Marbach et. al. (2016)
MEIS2	PLIN2	2	3	-0.0346054693992	0.032186404077	0.0	0.0	0.0	0.0	Marbach et. al. (2016)
MEIS2	FXYD5	2	3	0.0370227375032	0.0232430490335	0.0	0.0	0.0	0.0	Marbach et. al. (2016)
MEIS2	NEBL	2	3	-0.0337381930844	0.0431010223478	0.0	0.0	0.0	0.0	Marbach et. al. (2016)
MEIS2	JUND	2	3	-0.00627827622414	0.0138086760111	0.0	0.0	0.0	0.0	Marbach et. al. (2016)
MEIS2	APOBEC3G	2	3	0.00185109010809	0.0257932696685	0.0	0.0	0.0	0.0	Marbach et. al. (2016)
MEIS2	DHRS3	2	3	0.0625816880225	0.0754574657469	0.0	0.0	0.0	0.0	Marbach et. al. (2016)
MEIS2	TRIP4	2	3	0.0308366771998	0.0435131062286	0.0	0.0	0.0	0.0	Marbach et. al. (2016)
MEIS2	PIP5K1C	2	3	-0.0242125406041	0.0225398068638	0.0	0.0	0.0	0.0	Marbach et. al. (2016)
MEIS2	LGI1	2	3	-0.0603894647995	0.0314120682724	0.0	0.0	0.0	0.0	Marbach et. al. (2016)
MEIS2	GRHL2	2	3	0.0224898307325	0.0512115786276	0.0	0.0	0.0	0.0	Marbach et. al. (2016)
MEIS2	NFE2L3	2	3	0.112652544436	0.0573902238403	0.0	0.0	0.0	0.0	Marbach et. al. (2016)
MEIS2	USP3	2	3	-0.00682891501085	0.0176605959108	0.0	0.0	0.0	0.0	Marbach et. al. (2016)
MEIS2	CHRNA1	2	3	0.0228622034143	0.0235440873341	0.0	0.0	0.0	0.0	Marbach et. al. (2016)
MEIS2	BLCAP	2	3	0.0745298823243	0.0204060243371	0.0	0.0	0.0	0.0	Marbach et. al. (2016)
MEIS2	STAT3	2	3	0.0595258663483	0.0459173686297	0.0	0.0	0.0	0.0	Marbach et. al. (2016)
MEIS2	SERPINH1	2	3	-0.0818483270938	0.045005295306	0.0	0.0	0.0	0.0	Marbach et. al. (2016)
MEIS2	PTRF	2	3	-0.0120454915614	0.0294578802675	0.0	0.0	0.0	0.0	Marbach et. al. (2016)
NKX2-5	GAP43	2	3	-0.02449979882	0.038366458981	0.0	0.0	0.0	0.0	Marbach et. al. (2016)
NKX2-5	GCNT2	2	3	-0.00236514995232	0.0120555968996	0.0	0.0	0.0	0.0	Marbach et. al. (2016)
NKX2-5	CPT1A	2	3	0.0255587963043	0.0363308366148	0.0	0.0	0.0	0.0	Marbach et. al. (2016)
NKX2-5	ZFP36L1	2	3	-0.000388223181148	0.012085088377	0.0	0.0	0.0	0.0	Marbach et. al. (2016)
NKX2-5	TDGF1	2	3	0.0124409211156	0.0138406663508	0.0	0.0	0.0	0.0	Marbach et. al. (2016)
NKX2-5	FOXN3	2	3	0.0111184319972	0.0113697416694	0.0	0.0	0.0	0.0	Marbach et. al. (2016)
NKX2-5	HLTF	2	3	-0.0444850173376	0.0508839639113	0.0	0.0	0.0	0.0	Marbach et. al. (2016)
NKX2-5	SLC44A1	2	3	0.0465675839964	0.0367147850791	0.0	0.0	0.0	0.0	Marbach et. al. (2016)
NKX2-5	H2AFJ	2	3	-0.100033589793	0.0746041720677	0.0	0.0	0.0	0.0	Marbach et. al. (2016)
NKX2-5	SNRPN	2	3	-0.0119254800794	0.0105428879446	0.0	0.0	0.0	0.0	Marbach et. al. (2016)
NKX2-5	SALL1	2	3	0.0817400910483	0.0664904587958	0.0	0.0	0.0	0.0	Marbach et. al. (2016)
NKX2-5	BHLHE22	2	3	-0.156659286518	0.0661933745669	0.0	0.0	0.0	0.0	Marbach et. al. (2016)
NKX2-5	RAI1	2	3	0.0406127934072	0.0457600352976	0.0	0.0	0.0	0.0	Marbach et. al. (2016)
NKX2-5	MEIS2	2	3	-0.00661532147426	0.0926294394096	0.0	0.0	0.0	0.0	Marbach et. al. (2016)
NKX2-5	NKX2-5	2	3	-0.0440924614639	0.0191373541987	0.0	0.0	0.0	0.0	Marbach et. al. (2016)
NKX2-5	MAGED2	2	3	-0.173346073705	0.0703208346634	0.0	0.0	0.0	0.0	Marbach et. al. (2016)
NKX2-5	DPPA4	2	3	0.115815154748	0.204825619916	0.0	0.0	0.0	0.0	Marbach et. al. (2016)
NKX2-5	ASXL1	2	3	-0.000165876379784	0.00312248730599	0.0	0.0	0.0	0.0	Marbach et. al. (2016)
NKX2-5	SLC7A5	2	3	-0.0263136709332	0.0118738734803	0.0	0.0	0.0	0.0	Marbach et. al. (2016)
NKX2-5	TOP2A	2	3	-0.0322292090149	0.0302254289681	0.0	0.0	0.0	0.0	Marbach et. al. (2016)
NKX2-5	CDC7	2	3	-0.0412338589551	0.0352850106901	0.0	0.0	0.0	0.0	Marbach et. al. (2016)
NKX2-5	KIAA1683	2	3	0.000744236304286	0.00452788098286	0.0	0.0	0.0	0.0	Marbach et. al. (2016)
NKX2-5	DUSP6	2	3	0.0036949433215	0.0334274721019	0.0	0.0	0.0	0.0	Marbach et. al. (2016)
NKX2-5	PRNP	2	3	0.106274828447	0.0584310947418	0.0	0.0	0.0	0.0	Marbach et. al. (2016)
NKX2-5	SFRP2	2	3	-0.04991926294	0.087501172595	0.0	0.0	0.0	0.0	Marbach et. al. (2016)
NKX2-5	LIN28	2	3	-0.00275591158048	0.0225558332432	0.0	0.0	0.0	0.0	Marbach et. al. (2016)
NKX2-5	ZFHX3	2	3	-0.0611481209244	0.0238270733551	0.0	0.0	0.0	0.0	Marbach et. al. (2016)
NKX2-5	HHLA3	2	3	0.147476693744	0.0870921697335	0.0	0.0	0.0	0.0	Marbach et. al. (2016)
NKX2-5	TRIM24	2	3	-0.00646468238079	0.0136340013767	0.0	0.0	0.0	0.0	Marbach et. al. (2016)
NKX2-5	UBR5	2	3	0.0160940277078	0.0106168329223	0.0	0.0	0.0	0.0	Marbach et. al. (2016)
NKX2-5	FZD2	2	3	0.0133441241344	0.00882220000262	0.0	0.0	0.0	0.0	Marbach et. al. (2016)
NKX2-5	ANKHD1	2	3	-0.140084286329	0.0869898155404	0.0	0.0	0.0	0.0	Marbach et. al. (2016)
NKX2-5	BUB1B	2	3	-0.0202560309003	0.036826183846	0.0	0.0	0.0	0.0	Marbach et. al. (2016)
NKX2-5	AK3	2	3	0.0109368382683	0.0181994914315	0.0	0.0	0.0	0.0	Marbach et. al. (2016)
NKX2-5	TSC22D1	2	3	-0.00764117762948	0.0209649584402	0.0	0.0	0.0	0.0	Marbach et. al. (2016)
NKX2-5	EXOSC9	2	3	-0.0709550814677	0.044933887885	0.0	0.0	0.0	0.0	Marbach et. al. (2016)
NKX2-5	IFI16	2	3	0.0297658669056	0.0429658941664	0.0	0.0	0.0	0.0	Marbach et. al. (2016)
NKX2-5	HAS2	2	3	-0.0941744201558	0.138197511181	0.0	0.0	0.0	0.0	Marbach et. al. (2016)
NKX2-5	RGL1	2	3	-0.00578934240641	0.0129635401466	0.0	0.0	0.0	0.0	Marbach et. al. (2016)
NKX2-5	GLDC	2	3	0.134167536248	0.0935194141694	0.0	0.0	0.0	0.0	Marbach et. al. (2016)
NKX2-5	CXCL5	2	3	-0.00874512936068	0.0259429891163	0.0	0.0	0.0	0.0	Marbach et. al. (2016)
NKX2-5	CDH2	2	3	0.195295713951	0.194404366751	0.0	0.0	0.0	0.0	Marbach et. al. (2016)
NKX2-5	JARID2	2	3	0.0070952759486	0.0145212258046	0.0	0.0	0.0	0.0	Marbach et. al. (2016)
NKX2-5	DLX5	2	3	-0.55440845672	0.298034394015	0.0	0.0	0.0	0.0	Marbach et. al. (2016)
NKX2-5	IL1RAPL1	2	3	0.0280509007653	0.174473795343	0.0	0.0	0.0	0.0	Marbach et. al. (2016)
NKX2-5	BMI1	2	3	-0.0454514664191	0.0281837887077	0.0	0.0	0.0	0.0	Marbach et. al. (2016)
NKX2-5	ARSD	2	3	0.139985485005	0.113426001975	0.0	0.0	0.0	0.0	Marbach et. al. (2016)
NKX2-5	PIPOX	2	3	-0.0308114886296	0.0302468900337	0.0	0.0	0.0	0.0	Marbach et. al. (2016)
NKX2-5	RPRD1A	2	3	-0.0255918117153	0.0327965913365	0.0	0.0	0.0	0.0	Marbach et. al. (2016)
NKX2-5	CNN3	2	3	-0.0876878721385	0.0397459496412	0.0	0.0	0.0	0.0	Marbach et. al. (2016)
NKX2-5	GSC	2	3	-0.00802187429563	0.0739240863623	0.0	0.0	0.0	0.0	Marbach et. al. (2016)
NKX2-5	GLI3	2	3	-0.0105242726118	0.0138724909648	0.0	0.0	0.0	0.0	Marbach et. al. (2016)
NKX2-5	ZNF296	2	3	0.0231200743608	0.0219501092005	0.0	0.0	0.0	0.0	Marbach et. al. (2016)
NKX2-5	NDUFAF7	2	3	0.0205719662199	0.00840722658835	0.0	0.0	0.0	0.0	Marbach et. al. (2016)
NKX2-5	SPRED1	2	3	0.0051968971305	0.00596757422867	0.0	0.0	0.0	0.0	Marbach et. al. (2016)
NKX2-5	PTHLH	2	3	-0.00518885756215	0.00748797894073	0.0	0.0	0.0	0.0	Marbach et. al. (2016)
NKX2-5	SC5D	2	3	-0.00512268399537	0.0100624629306	0.0	0.0	0.0	0.0	Marbach et. al. (2016)
NKX2-5	EOMES	2	3	0.0388217713467	0.103902084586	0.0	0.0	0.0	0.0	Marbach et. al. (2016)
NKX2-5	FRAT2	2	3	0.149497679473	0.0610237601446	0.0	0.0	0.0	0.0	Marbach et. al. (2016)
NKX2-5	PPP1R16B	2	3	0.032189094474	0.0176331265761	0.0	0.0	0.0	0.0	Marbach et. al. (2016)
NKX2-5	SMG5	2	3	-0.00327857459807	0.0140595997273	0.0	0.0	0.0	0.0	Marbach et. al. (2016)
NKX2-5	EPHA4	2	3	-0.49417015614	0.171521497328	0.0	0.0	0.0	0.0	Marbach et. al. (2016)
NKX2-5	CCL2	2	3	-0.0141503593132	0.032159326224	0.0	0.0	0.0	0.0	Marbach et. al. (2016)
NKX2-5	ANXA1	2	3	-0.0670304364364	0.160138280917	0.0	0.0	0.0	0.0	Marbach et. al. (2016)
NKX2-5	DUSP12	2	3	-0.0344052563646	0.0680940331318	0.0	0.0	0.0	0.0	Marbach et. al. (2016)
NKX2-5	EMX2	2	3	-0.155846004448	0.187801580938	0.0	0.0	0.0	0.0	Marbach et. al. (2016)
NKX2-5	ABTB2	2	3	0.00809146704582	0.0123504979562	0.0	0.0	0.0	0.0	Marbach et. al. (2016)
NKX2-5	GNA14	2	3	-0.216720858529	0.303089382696	0.0	0.0	0.0	0.0	Marbach et. al. (2016)
NKX2-5	IER5L	2	3	-0.0215616678943	0.0111947174888	0.0	0.0	0.0	0.0	Marbach et. al. (2016)
NKX2-5	ATP6V1G1	2	3	0.000163639455415	0.00299089167938	0.0	0.0	0.0	0.0	Marbach et. al. (2016)
NKX2-5	MYC	2	3	0.0105012609493	0.0221968645833	0.0	0.0	0.0	0.0	Marbach et. al. (2016)
NKX2-5	GATA6	2	3	-0.0440084843219	0.0780992724701	0.0	0.0	0.0	0.0	Marbach et. al. (2016)
NKX2-5	GATA4	2	3	-0.0650069659825	0.0449492837415	0.0	0.0	0.0	0.0	Marbach et. al. (2016)
NKX2-5	CCND1	2	3	-0.0186688184383	0.0262707063545	0.0	0.0	0.0	0.0	Marbach et. al. (2016)
NKX2-5	SOX17	2	3	-0.248865491897	0.197497434916	0.0	0.0	0.0	0.0	Marbach et. al. (2016)
NKX2-5	CYR61	2	3	0.0110086778549	0.0122642091991	0.0	0.0	0.0	0.0	Marbach et. al. (2016)
NKX2-5	CBX5	2	3	-0.0360538148769	0.0186229755422	0.0	0.0	0.0	0.0	Marbach et. al. (2016)
NKX2-5	LRAT	2	3	-0.280915997835	0.205613986309	0.0	0.0	0.0	0.0	Marbach et. al. (2016)
NKX2-5	SGK1	2	3	0.00973748126589	0.00687427114685	0.0	0.0	0.0	0.0	Marbach et. al. (2016)
NKX2-5	ZNF664	2	3	-0.377064940121	0.161184331105	0.0	0.0	0.0	0.0	Marbach et. al. (2016)
NKX2-5	THBS1	2	3	0.007157103961	0.00878556802844	0.0	0.0	0.0	0.0	Marbach et. al. (2016)
NKX2-5	HIST1H4E	2	3	-0.0154957694412	0.0260885955431	0.0	0.0	0.0	0.0	Marbach et. al. (2016)
NKX2-5	SCGB3A2	2	3	0.0324309404202	0.0294049247744	0.0	0.0	0.0	0.0	Marbach et. al. (2016)
NKX2-5	FXYD5	2	3	0.0228513210046	0.00914421617563	0.0	0.0	0.0	0.0	Marbach et. al. (2016)
NKX2-5	CEBPZ	2	3	0.0178386384966	0.0115195973908	0.0	0.0	0.0	0.0	Marbach et. al. (2016)
NKX2-5	JUND	2	3	-0.000447552809162	0.00477828880076	0.0	0.0	0.0	0.0	Marbach et. al. (2016)
NKX2-5	COMMD3	2	3	-0.142295978867	0.0792392898009	0.0	0.0	0.0	0.0	Marbach et. al. (2016)
NKX2-5	GADD45G	2	3	0.0219484578341	0.0208982602998	0.0	0.0	0.0	0.0	Marbach et. al. (2016)
NKX2-5	ELL2	2	3	0.00181193644078	0.00663453385388	0.0	0.0	0.0	0.0	Marbach et. al. (2016)
NKX2-5	KLF4	2	3	-0.0505317207524	0.080787616269	0.0	0.0	0.0	0.0	Marbach et. al. (2016)
NKX2-5	DHRS3	2	3	0.0340765894209	0.0371734075454	0.0	0.0	0.0	0.0	Marbach et. al. (2016)
NKX2-5	FZD7	2	3	0.38097420647	0.25625794575	0.0	0.0	0.0	0.0	Marbach et. al. (2016)
NKX2-5	JADE1	2	3	0.0792927248943	0.0857429335875	0.0	0.0	0.0	0.0	Marbach et. al. (2016)
NKX2-5	STMN2	2	3	-0.012830052621	0.0479494339671	0.0	0.0	0.0	0.0	Marbach et. al. (2016)
NKX2-5	TRIP4	2	3	-0.0393754903494	0.0186203393264	0.0	0.0	0.0	0.0	Marbach et. al. (2016)
NKX2-5	HEY2	2	3	0.0406857093536	0.0471786736908	0.0	0.0	0.0	0.0	Marbach et. al. (2016)
NKX2-5	PIP5K1C	2	3	-0.00473717435256	0.00971220536574	0.0	0.0	0.0	0.0	Marbach et. al. (2016)
NKX2-5	GRM4	2	3	0.00645857575641	0.00339472809196	0.0	0.0	0.0	0.0	Marbach et. al. (2016)
NKX2-5	ATP6V1D	2	3	-0.146184466691	0.0619846591232	0.0	0.0	0.0	0.0	Marbach et. al. (2016)
NKX2-5	USP3	2	3	-0.00299414385512	0.00572913061793	0.0	0.0	0.0	0.0	Marbach et. al. (2016)
NKX2-5	BLCAP	2	3	-0.000955691263618	0.00818374353782	0.0	0.0	0.0	0.0	Marbach et. al. (2016)
NKX2-5	LINGO1	2	3	0.139486372816	0.0597205515488	0.0	0.0	0.0	0.0	Marbach et. al. (2016)
NKX2-5	GSTT2	2	3	0.352874578255	0.121988062803	0.0	0.0	0.0	0.0	Marbach et. al. (2016)
NKX2-5	INF2	2	3	-0.00527181115528	0.00802971708337	0.0	0.0	0.0	0.0	Marbach et. al. (2016)
NKX2-5	VCAN	2	3	0.0198302040903	0.0116168908767	0.0	0.0	0.0	0.0	Marbach et. al. (2016)
NKX2-5	SERPINH1	2	3	-0.0295386897157	0.0382550052659	0.0	0.0	0.0	0.0	Marbach et. al. (2016)
NKX2-5	PTRF	2	3	-0.0113168121371	0.0200364403501	0.0	0.0	0.0	0.0	Marbach et. al. (2016)
POU4F1	GAP43	2	3	0.0455343825709	0.02485751215	0.0	0.0	0.0	0.0	Marbach et. al. (2016)
POU4F1	COL4A5	2	3	-0.213445803952	0.207139936844	0.0	0.0	0.0	0.0	Marbach et. al. (2016)
POU4F1	SORBS1	2	3	0.00187727459106	0.00812181235245	0.0	0.0	0.0	0.0	Marbach et. al. (2016)
POU4F1	GCNT2	2	3	-0.000658768284414	0.00481150347659	0.0	0.0	0.0	0.0	Marbach et. al. (2016)
POU4F1	FOXN3	2	3	-0.000413978777094	0.00467247548456	0.0	0.0	0.0	0.0	Marbach et. al. (2016)
POU4F1	CDK14	2	3	-0.0163291330508	0.0123869017463	0.0	0.0	0.0	0.0	Marbach et. al. (2016)
POU4F1	ZNF521	2	3	-0.027435384386	0.0285238147029	0.0	0.0	0.0	0.0	Marbach et. al. (2016)
POU4F1	ERBB2	2	3	-0.00959777724181	0.0123775324429	0.0	0.0	0.0	0.0	Marbach et. al. (2016)
POU4F1	SLC44A1	2	3	0.0239681363405	0.0220622178654	0.0	0.0	0.0	0.0	Marbach et. al. (2016)
POU4F1	SALL1	2	3	-0.00165572658108	0.0228758994698	0.0	0.0	0.0	0.0	Marbach et. al. (2016)
POU4F1	NKX2-5	2	3	0.00369031440474	0.0034071699324	0.0	0.0	0.0	0.0	Marbach et. al. (2016)
POU4F1	STC1	2	3	0.0085573705188	0.00549609552221	0.0	0.0	0.0	0.0	Marbach et. al. (2016)
POU4F1	TOP2A	2	3	0.0325841387798	0.0197924814307	0.0	0.0	0.0	0.0	Marbach et. al. (2016)
POU4F1	DUSP6	2	3	-0.00202930084924	0.0109281706038	0.0	0.0	0.0	0.0	Marbach et. al. (2016)
POU4F1	HAND1	2	3	0.0257230040114	0.0696030169479	0.0	0.0	0.0	0.0	Marbach et. al. (2016)
POU4F1	IFIH1	2	3	-0.051345514523	0.107767481762	0.0	0.0	0.0	0.0	Marbach et. al. (2016)
POU4F1	ZFHX3	2	3	-0.00453259308159	0.0154059188797	0.0	0.0	0.0	0.0	Marbach et. al. (2016)
POU4F1	HHLA3	2	3	0.0130099837876	0.0328743405972	0.0	0.0	0.0	0.0	Marbach et. al. (2016)
POU4F1	MRPS16	2	3	0.430315863268	0.33713967452	0.0	0.0	0.0	0.0	Marbach et. al. (2016)
POU4F1	KANK1	2	3	-0.0484886247731	0.0192797321339	0.0	0.0	0.0	0.0	Marbach et. al. (2016)
POU4F1	UBR5	2	3	-0.00405847515192	0.00302013212213	0.0	0.0	0.0	0.0	Marbach et. al. (2016)
POU4F1	ANKHD1	2	3	0.0915455731509	0.0424183039076	0.0	0.0	0.0	0.0	Marbach et. al. (2016)
POU4F1	RGL1	2	3	0.000111525970156	0.00305738503183	0.0	0.0	0.0	0.0	Marbach et. al. (2016)
POU4F1	GLDC	2	3	-0.0463346096829	0.101162112491	0.0	0.0	0.0	0.0	Marbach et. al. (2016)
POU4F1	CXCL5	2	3	-0.0054305227821	0.00714672638974	0.0	0.0	0.0	0.0	Marbach et. al. (2016)
POU4F1	JARID2	2	3	0.00896362085866	0.00613114168467	0.0	0.0	0.0	0.0	Marbach et. al. (2016)
POU4F1	USP44	2	3	-0.00105152934068	0.0105358055087	0.0	0.0	0.0	0.0	Marbach et. al. (2016)
POU4F1	THBS2	2	3	-0.120180416874	0.051903779196	0.0	0.0	0.0	0.0	Marbach et. al. (2016)
POU4F1	GABRA5	2	3	0.182210294061	0.122345880762	0.0	0.0	0.0	0.0	Marbach et. al. (2016)
POU4F1	SLC30A1	2	3	0.0408343909924	0.0403071591371	0.0	0.0	0.0	0.0	Marbach et. al. (2016)
POU4F1	ID2	2	3	0.00470436859845	0.00401508947012	0.0	0.0	0.0	0.0	Marbach et. al. (2016)
POU4F1	B2M	2	3	0.152333855906	0.104556670793	0.0	0.0	0.0	0.0	Marbach et. al. (2016)
POU4F1	SPRED1	2	3	0.00297046820675	0.00296854876771	0.0	0.0	0.0	0.0	Marbach et. al. (2016)
POU4F1	PEX13	2	3	-0.00952633656814	0.0069891766374	0.0	0.0	0.0	0.0	Marbach et. al. (2016)
POU4F1	GRAMD3	2	3	0.0135162329919	0.0132649139609	0.0	0.0	0.0	0.0	Marbach et. al. (2016)
POU4F1	CCL2	2	3	-0.00200379614145	0.0125491110429	0.0	0.0	0.0	0.0	Marbach et. al. (2016)
POU4F1	STEAP2	2	3	0.0395127120507	0.0817130471227	0.0	0.0	0.0	0.0	Marbach et. al. (2016)
POU4F1	POLR3G	2	3	0.0453388152702	0.0236680623556	0.0	0.0	0.0	0.0	Marbach et. al. (2016)
POU4F1	ANXA1	2	3	0.0297357874359	0.0296856409534	0.0	0.0	0.0	0.0	Marbach et. al. (2016)
POU4F1	TNC	2	3	0.0148388280295	0.013570871233	0.0	0.0	0.0	0.0	Marbach et. al. (2016)
POU4F1	RAB5A	2	3	0.00417487843108	0.00499819652147	0.0	0.0	0.0	0.0	Marbach et. al. (2016)
POU4F1	GNA14	2	3	0.163851038038	0.179509082903	0.0	0.0	0.0	0.0	Marbach et. al. (2016)
POU4F1	IER5L	2	3	-0.00103834557042	0.00799402420223	0.0	0.0	0.0	0.0	Marbach et. al. (2016)
POU4F1	ATP6V1G1	2	3	-0.00831153431693	0.00586742595784	0.0	0.0	0.0	0.0	Marbach et. al. (2016)
POU4F1	OCT4	2	3	0.00206258248666	0.0151128678057	0.0	0.0	0.0	0.0	Marbach et. al. (2016)
POU4F1	MYC	2	3	-0.0402133523894	0.0198732874732	0.0	0.0	0.0	0.0	Marbach et. al. (2016)
POU4F1	CBX5	2	3	-0.0237883230682	0.0168959401614	0.0	0.0	0.0	0.0	Marbach et. al. (2016)
POU4F1	SGK1	2	3	-0.00720247506958	0.0031427376093	0.0	0.0	0.0	0.0	Marbach et. al. (2016)
POU4F1	SESN3	2	3	-0.0220900172947	0.0188248058065	0.0	0.0	0.0	0.0	Marbach et. al. (2016)
POU4F1	FXYD5	2	3	0.00334882137966	0.00447629269424	0.0	0.0	0.0	0.0	Marbach et. al. (2016)
POU4F1	NEBL	2	3	0.0135851815069	0.0160194540717	0.0	0.0	0.0	0.0	Marbach et. al. (2016)
POU4F1	HOXB5	2	3	-0.00532731400167	0.0294722785965	0.0	0.0	0.0	0.0	Marbach et. al. (2016)
POU4F1	ELL2	2	3	0.00045610279493	0.00149152430738	0.0	0.0	0.0	0.0	Marbach et. al. (2016)
POU4F1	JADE1	2	3	0.105595029983	0.0719521838367	0.0	0.0	0.0	0.0	Marbach et. al. (2016)
POU4F1	STMN2	2	3	0.011796692561	0.0262873482813	0.0	0.0	0.0	0.0	Marbach et. al. (2016)
POU4F1	TRIP4	2	3	0.00622422071524	0.00483753908154	0.0	0.0	0.0	0.0	Marbach et. al. (2016)
POU4F1	HEY2	2	3	-0.00140656233272	0.0179760519137	0.0	0.0	0.0	0.0	Marbach et. al. (2016)
POU4F1	PIP5K1C	2	3	-0.00390022310809	0.00718790647744	0.0	0.0	0.0	0.0	Marbach et. al. (2016)
POU4F1	LGI1	2	3	-0.00767647326926	0.0115225293132	0.0	0.0	0.0	0.0	Marbach et. al. (2016)
POU4F1	GRHL2	2	3	0.00348217372325	0.0136948854211	0.0	0.0	0.0	0.0	Marbach et. al. (2016)
POU4F1	ATP6V1D	2	3	0.0474766853394	0.0279946569264	0.0	0.0	0.0	0.0	Marbach et. al. (2016)
POU4F1	NFE2L3	2	3	-0.0140056481207	0.0172734765297	0.0	0.0	0.0	0.0	Marbach et. al. (2016)
POU4F1	STAT3	2	3	-0.000668106626391	0.00941840748913	0.0	0.0	0.0	0.0	Marbach et. al. (2016)
POU4F1	INF2	2	3	-0.00406339513169	0.00749712066741	0.0	0.0	0.0	0.0	Marbach et. al. (2016)
FOXD3	CHST4	2	3	0.0908730227032	0.0732354302084	0.0	0.0	0.0	0.0	Marbach et. al. (2016)
FOXD3	DPYSL2	2	3	-0.122919797482	0.0448629538306	0.0	0.0	0.0	0.0	Marbach et. al. (2016)
FOXD3	DPYSL3	2	3	-0.0565622181291	0.0298152651007	0.0	0.0	0.0	0.0	Marbach et. al. (2016)
FOXD3	IGFBP3	2	3	-0.0107359907822	0.02429691081	0.0	0.0	0.0	0.0	Marbach et. al. (2016)
FOXD3	CPT1A	2	3	-0.00359009255236	0.0424798317799	0.0	0.0	0.0	0.0	Marbach et. al. (2016)
FOXD3	ZFP36L1	2	3	0.0190821785536	0.0050143498018	0.0	0.0	0.0	0.0	Marbach et. al. (2016)
FOXD3	TALDO1	2	3	0.027342788014	0.0114956996701	0.0	0.0	0.0	0.0	Marbach et. al. (2016)
FOXD3	FOXN3	2	3	-0.0360511055186	0.0138379547147	0.0	0.0	0.0	0.0	Marbach et. al. (2016)
FOXD3	ZNF521	2	3	0.0180877004792	0.0291099677095	0.0	0.0	0.0	0.0	Marbach et. al. (2016)
FOXD3	HLTF	2	3	-0.0288963541006	0.036390734587	0.0	0.0	0.0	0.0	Marbach et. al. (2016)
FOXD3	SNX5	2	3	-0.066831217526	0.020759915168	0.0	0.0	0.0	0.0	Marbach et. al. (2016)
FOXD3	SNRPN	2	3	-0.0179333783908	0.0103602640849	0.0	0.0	0.0	0.0	Marbach et. al. (2016)
FOXD3	TMEM123	2	3	0.0548956919529	0.0326435012504	0.0	0.0	0.0	0.0	Marbach et. al. (2016)
FOXD3	GJA1	2	3	0.192348874427	0.0395262972168	0.0	0.0	0.0	0.0	Marbach et. al. (2016)
FOXD3	RAI1	2	3	0.0897742680443	0.0295288819206	0.0	0.0	0.0	0.0	Marbach et. al. (2016)
FOXD3	GNG10	2	3	0.00499626396142	0.0130277632426	0.0	0.0	0.0	0.0	Marbach et. al. (2016)
FOXD3	FEZ1	2	3	0.0669844665166	0.124245223863	0.0	0.0	0.0	0.0	Marbach et. al. (2016)
FOXD3	ZHX2	2	3	-0.0396249569965	0.055390886788	0.0	0.0	0.0	0.0	Marbach et. al. (2016)
FOXD3	LHPP	2	3	-0.0569102762974	0.0185365986096	0.0	0.0	0.0	0.0	Marbach et. al. (2016)
FOXD3	NKX2-5	2	3	0.015767632719	0.00631125493322	0.0	0.0	0.0	0.0	Marbach et. al. (2016)
FOXD3	TRIM22	2	3	-0.0580498749451	0.0460605586747	0.0	0.0	0.0	0.0	Marbach et. al. (2016)
FOXD3	STC1	2	3	-0.00408408957586	0.0156539227724	0.0	0.0	0.0	0.0	Marbach et. al. (2016)
FOXD3	SLC7A5	2	3	0.0338882026397	0.0192642953971	0.0	0.0	0.0	0.0	Marbach et. al. (2016)
FOXD3	RRAGD	2	3	0.0563367891607	0.0476464461977	0.0	0.0	0.0	0.0	Marbach et. al. (2016)
FOXD3	CDC7	2	3	-0.0160407311036	0.0130180131212	0.0	0.0	0.0	0.0	Marbach et. al. (2016)
FOXD3	CITED2	2	3	0.0108806696727	0.0290219587733	0.0	0.0	0.0	0.0	Marbach et. al. (2016)
FOXD3	KIAA1683	2	3	0.00490442146601	0.00467452307097	0.0	0.0	0.0	0.0	Marbach et. al. (2016)
FOXD3	ONECUT1	2	3	-0.0798040956587	0.0788938122147	0.0	0.0	0.0	0.0	Marbach et. al. (2016)
FOXD3	DUSP6	2	3	0.0573538488208	0.0333932289967	0.0	0.0	0.0	0.0	Marbach et. al. (2016)
FOXD3	PRNP	2	3	-0.0330341678905	0.0106975192247	0.0	0.0	0.0	0.0	Marbach et. al. (2016)
FOXD3	SFRP2	2	3	-0.0441788540772	0.0467407879499	0.0	0.0	0.0	0.0	Marbach et. al. (2016)
FOXD3	LIN28	2	3	0.0529849025845	0.0265777234699	0.0	0.0	0.0	0.0	Marbach et. al. (2016)
FOXD3	IFIH1	2	3	-0.0868979398171	0.107501024295	0.0	0.0	0.0	0.0	Marbach et. al. (2016)
FOXD3	LEFTY2	2	3	-0.0594992080985	0.0206254876567	0.0	0.0	0.0	0.0	Marbach et. al. (2016)
FOXD3	ZFHX3	2	3	0.0777960830868	0.02856585313	0.0	0.0	0.0	0.0	Marbach et. al. (2016)
FOXD3	CA4	2	3	-0.0433497053102	0.0157539186955	0.0	0.0	0.0	0.0	Marbach et. al. (2016)
FOXD3	UBR5	2	3	-0.0481296605201	0.0155281895167	0.0	0.0	0.0	0.0	Marbach et. al. (2016)
FOXD3	FZD2	2	3	-0.00931334355717	0.0129323203892	0.0	0.0	0.0	0.0	Marbach et. al. (2016)
FOXD3	TSC22D1	2	3	-0.0340234769022	0.0145748514152	0.0	0.0	0.0	0.0	Marbach et. al. (2016)
FOXD3	EXOSC9	2	3	0.0135286778336	0.0293526304836	0.0	0.0	0.0	0.0	Marbach et. al. (2016)
FOXD3	IFI16	2	3	-0.0189302580539	0.0322002771597	0.0	0.0	0.0	0.0	Marbach et. al. (2016)
FOXD3	HAS2	2	3	0.236832023978	0.170449093657	0.0	0.0	0.0	0.0	Marbach et. al. (2016)
FOXD3	RGL1	2	3	-0.00877583889945	0.0084764619947	0.0	0.0	0.0	0.0	Marbach et. al. (2016)
FOXD3	CXCL5	2	3	-0.0329108032778	0.0174202683571	0.0	0.0	0.0	0.0	Marbach et. al. (2016)
FOXD3	JARID2	2	3	-0.107896645587	0.0340544543386	0.0	0.0	0.0	0.0	Marbach et. al. (2016)
FOXD3	IRX2	2	3	-0.0397023511224	0.0407547040276	0.0	0.0	0.0	0.0	Marbach et. al. (2016)
FOXD3	USP44	2	3	-0.180729124811	0.0558942737403	0.0	0.0	0.0	0.0	Marbach et. al. (2016)
FOXD3	BMI1	2	3	0.0534240527563	0.0302603204287	0.0	0.0	0.0	0.0	Marbach et. al. (2016)
FOXD3	TBX3	2	3	-0.13463837812	0.0710643062141	0.0	0.0	0.0	0.0	Marbach et. al. (2016)
FOXD3	SEMA3A	2	3	-0.0245687418312	0.0331708207138	0.0	0.0	0.0	0.0	Marbach et. al. (2016)
FOXD3	RPRD1A	2	3	-0.0652586690578	0.0260933404015	0.0	0.0	0.0	0.0	Marbach et. al. (2016)
FOXD3	SLC30A1	2	3	-0.208230769583	0.0760194304236	0.0	0.0	0.0	0.0	Marbach et. al. (2016)
FOXD3	JUP	2	3	-0.00617671959994	0.0424500184606	0.0	0.0	0.0	0.0	Marbach et. al. (2016)
FOXD3	CNN3	2	3	0.0474912158282	0.0254887449261	0.0	0.0	0.0	0.0	Marbach et. al. (2016)
FOXD3	TRIM6	2	3	-0.0106343085867	0.0702707952563	0.0	0.0	0.0	0.0	Marbach et. al. (2016)
FOXD3	ID2	2	3	0.0768205620954	0.0315835378017	0.0	0.0	0.0	0.0	Marbach et. al. (2016)
FOXD3	B2M	2	3	-0.0743992137294	0.0556831711108	0.0	0.0	0.0	0.0	Marbach et. al. (2016)
FOXD3	ZNF296	2	3	-0.115797841694	0.0338526604648	0.0	0.0	0.0	0.0	Marbach et. al. (2016)
FOXD3	NDUFAF7	2	3	-0.0833240721479	0.018851354944	0.0	0.0	0.0	0.0	Marbach et. al. (2016)
FOXD3	SPRED1	2	3	-0.000808744096496	0.0136061982994	0.0	0.0	0.0	0.0	Marbach et. al. (2016)
FOXD3	PTHLH	2	3	-0.0266660087771	0.021524646123	0.0	0.0	0.0	0.0	Marbach et. al. (2016)
FOXD3	ZNF503	2	3	0.00654449501147	0.0351229131757	0.0	0.0	0.0	0.0	Marbach et. al. (2016)
FOXD3	PPP1R16B	2	3	-0.0168758316782	0.0328674929773	0.0	0.0	0.0	0.0	Marbach et. al. (2016)
FOXD3	CTGF	2	3	-0.0467234207743	0.019333785485	0.0	0.0	0.0	0.0	Marbach et. al. (2016)
FOXD3	GRAMD3	2	3	0.0192313708514	0.039250239777	0.0	0.0	0.0	0.0	Marbach et. al. (2016)
FOXD3	PHGDH	2	3	-0.0233832925279	0.0381875056587	0.0	0.0	0.0	0.0	Marbach et. al. (2016)
FOXD3	SMG5	2	3	-0.0742781201275	0.0268008991939	0.0	0.0	0.0	0.0	Marbach et. al. (2016)
FOXD3	CCL2	2	3	0.0209702744083	0.0198134054277	0.0	0.0	0.0	0.0	Marbach et. al. (2016)
FOXD3	ANXA1	2	3	0.0278974228252	0.0685899175107	0.0	0.0	0.0	0.0	Marbach et. al. (2016)
FOXD3	BAMBI	2	3	0.0416503390906	0.0157671356017	0.0	0.0	0.0	0.0	Marbach et. al. (2016)
FOXD3	MMP16	2	3	-0.0134521482387	0.176450741449	0.0	0.0	0.0	0.0	Marbach et. al. (2016)
FOXD3	RAB5A	2	3	-0.017821170526	0.01036097225	0.0	0.0	0.0	0.0	Marbach et. al. (2016)
FOXD3	GNA14	2	3	0.236133279343	0.181308941283	0.0	0.0	0.0	0.0	Marbach et. al. (2016)
FOXD3	ATP6V1G1	2	3	-0.00572857080579	0.00930753293604	0.0	0.0	0.0	0.0	Marbach et. al. (2016)
FOXD3	HESX1	2	3	-0.000922772386468	0.0224458315627	0.0	0.0	0.0	0.0	Marbach et. al. (2016)
FOXD3	RNF24	2	3	0.0139920340924	0.00564878682807	0.0	0.0	0.0	0.0	Marbach et. al. (2016)
FOXD3	PARD3	2	3	-0.197248526742	0.0700657530052	0.0	0.0	0.0	0.0	Marbach et. al. (2016)
FOXD3	LRAT	2	3	-0.133662413515	0.0995882489735	0.0	0.0	0.0	0.0	Marbach et. al. (2016)
FOXD3	RAB17	2	3	-0.0111909530406	0.00923321240459	0.0	0.0	0.0	0.0	Marbach et. al. (2016)
FOXD3	KAT6A	2	3	-0.167418856402	0.0409338579594	0.0	0.0	0.0	0.0	Marbach et. al. (2016)
FOXD3	SGK1	2	3	-0.0741186839156	0.0218494053512	0.0	0.0	0.0	0.0	Marbach et. al. (2016)
FOXD3	ZNF664	2	3	0.0784786736864	0.0636938535414	0.0	0.0	0.0	0.0	Marbach et. al. (2016)
FOXD3	THBS1	2	3	-0.0890133623317	0.0275142061606	0.0	0.0	0.0	0.0	Marbach et. al. (2016)
FOXD3	SCGB3A2	2	3	-0.213176828597	0.0656641433667	0.0	0.0	0.0	0.0	Marbach et. al. (2016)
FOXD3	PLIN2	2	3	-0.0245586745193	0.0107929869208	0.0	0.0	0.0	0.0	Marbach et. al. (2016)
FOXD3	MED12	2	3	-0.136373383424	0.118842816863	0.0	0.0	0.0	0.0	Marbach et. al. (2016)
FOXD3	CEBPZ	2	3	-0.0893167325487	0.0191623594885	0.0	0.0	0.0	0.0	Marbach et. al. (2016)
FOXD3	NEBL	2	3	0.084892551281	0.0272720012936	0.0	0.0	0.0	0.0	Marbach et. al. (2016)
FOXD3	JUND	2	3	0.0121826055193	0.00685272339899	0.0	0.0	0.0	0.0	Marbach et. al. (2016)
FOXD3	COMMD3	2	3	0.0628312458078	0.0249681567233	0.0	0.0	0.0	0.0	Marbach et. al. (2016)
FOXD3	HOXB5	2	3	0.123323376354	0.0619150966289	0.0	0.0	0.0	0.0	Marbach et. al. (2016)
FOXD3	MKRN1	2	3	-0.0698932511593	0.0234389666896	0.0	0.0	0.0	0.0	Marbach et. al. (2016)
FOXD3	ELL2	2	3	-0.00891968999313	0.00565107761362	0.0	0.0	0.0	0.0	Marbach et. al. (2016)
FOXD3	FZD7	2	3	0.00677153689341	0.00890099379616	0.0	0.0	0.0	0.0	Marbach et. al. (2016)
FOXD3	STMN2	2	3	0.101718971088	0.0905428643868	0.0	0.0	0.0	0.0	Marbach et. al. (2016)
FOXD3	HEY2	2	3	-0.0274319151125	0.00921288714346	0.0	0.0	0.0	0.0	Marbach et. al. (2016)
FOXD3	SCG5	2	3	0.0204350130965	0.0323922041074	0.0	0.0	0.0	0.0	Marbach et. al. (2016)
FOXD3	RNF144A	2	3	0.0357218846308	0.0295566253977	0.0	0.0	0.0	0.0	Marbach et. al. (2016)
FOXD3	GRHL2	2	3	-0.0427986463843	0.0258976597318	0.0	0.0	0.0	0.0	Marbach et. al. (2016)
FOXD3	USP3	2	3	0.0258947631567	0.0130849535712	0.0	0.0	0.0	0.0	Marbach et. al. (2016)
FOXD3	SOX2	2	3	-0.12524372353	0.0496519631579	0.0	0.0	0.0	0.0	Marbach et. al. (2016)
FOXD3	BLCAP	2	3	-0.0473639504357	0.00995439222689	0.0	0.0	0.0	0.0	Marbach et. al. (2016)
FOXD3	GSTT2	2	3	-0.0368557591477	0.101425957875	0.0	0.0	0.0	0.0	Marbach et. al. (2016)
FOXD3	PRPS1	2	3	0.0509470843517	0.0488210668196	0.0	0.0	0.0	0.0	Marbach et. al. (2016)
FOXD3	MRAP2	2	3	-0.100433130566	0.0479260057456	0.0	0.0	0.0	0.0	Marbach et. al. (2016)
FOXD3	VCAN	2	3	-0.00213947898538	0.00963473224786	0.0	0.0	0.0	0.0	Marbach et. al. (2016)
FOXD3	SERPINH1	2	3	0.129503208732	0.0509421115859	0.0	0.0	0.0	0.0	Marbach et. al. (2016)
ONECUT1	COL4A5	2	3	0.816753317817	0.351162473199	0.0	0.0	0.0	0.0	Marbach et. al. (2016)
ONECUT1	DPYSL3	2	3	-0.186318915234	0.0640801086933	0.0	0.0	0.0	0.0	Marbach et. al. (2016)
ONECUT1	COL4A6	2	3	0.329523406808	0.242608446062	0.0	0.0	0.0	0.0	Marbach et. al. (2016)
ONECUT1	ZFP36L1	2	3	-0.0388645031563	0.0242272978345	0.0	0.0	0.0	0.0	Marbach et. al. (2016)
ONECUT1	TDGF1	2	3	-0.0481215449479	0.0348727522669	0.0	0.0	0.0	0.0	Marbach et. al. (2016)
ONECUT1	PDPN	2	3	-0.421015819467	0.418569361975	0.0	0.0	0.0	0.0	Marbach et. al. (2016)
ONECUT1	SLC44A1	2	3	-0.0483402920227	0.0420889092876	0.0	0.0	0.0	0.0	Marbach et. al. (2016)
ONECUT1	SNX5	2	3	-0.0842744055804	0.0403491678293	0.0	0.0	0.0	0.0	Marbach et. al. (2016)
ONECUT1	SNRPN	2	3	0.0280634794322	0.0155046916705	0.0	0.0	0.0	0.0	Marbach et. al. (2016)
ONECUT1	TMEM123	2	3	0.00139110389414	0.0111760298586	0.0	0.0	0.0	0.0	Marbach et. al. (2016)
ONECUT1	LHPP	2	3	-0.0256372298543	0.00995809453767	0.0	0.0	0.0	0.0	Marbach et. al. (2016)
ONECUT1	MAGED2	2	3	0.111304378219	0.0802098043665	0.0	0.0	0.0	0.0	Marbach et. al. (2016)
ONECUT1	SLC7A5	2	3	0.00141112750665	0.00777265327154	0.0	0.0	0.0	0.0	Marbach et. al. (2016)
ONECUT1	ONECUT1	2	3	-0.00978512483499	0.0822191571529	0.0	0.0	0.0	0.0	Marbach et. al. (2016)
ONECUT1	DUSP6	2	3	0.0352853491251	0.0722190026879	0.0	0.0	0.0	0.0	Marbach et. al. (2016)
ONECUT1	BMP2	2	3	-0.275985147962	0.702543861899	0.0	0.0	0.0	0.0	Marbach et. al. (2016)
ONECUT1	USO1	2	3	-0.288923796925	0.171270536818	0.0	0.0	0.0	0.0	Marbach et. al. (2016)
ONECUT1	TSC22D1	2	3	-0.0495662529088	0.0149295442802	0.0	0.0	0.0	0.0	Marbach et. al. (2016)
ONECUT1	RGL1	2	3	-0.00288212657895	0.0120515083777	0.0	0.0	0.0	0.0	Marbach et. al. (2016)
ONECUT1	JARID2	2	3	-0.0354247971744	0.0118538596178	0.0	0.0	0.0	0.0	Marbach et. al. (2016)
ONECUT1	PIPOX	2	3	0.0412750954376	0.0355682367326	0.0	0.0	0.0	0.0	Marbach et. al. (2016)
ONECUT1	THBS2	2	3	0.127186609351	0.138555816111	0.0	0.0	0.0	0.0	Marbach et. al. (2016)
ONECUT1	GSC	2	3	0.0486895506683	0.0558475585522	0.0	0.0	0.0	0.0	Marbach et. al. (2016)
ONECUT1	ZNF296	2	3	-0.0310987560476	0.0177977789486	0.0	0.0	0.0	0.0	Marbach et. al. (2016)
ONECUT1	NDUFAF7	2	3	-0.0184315350392	0.0116246956947	0.0	0.0	0.0	0.0	Marbach et. al. (2016)
ONECUT1	SPRED1	2	3	0.00538799514065	0.00912363932098	0.0	0.0	0.0	0.0	Marbach et. al. (2016)
ONECUT1	PTHLH	2	3	-0.00451225617648	0.00497477997151	0.0	0.0	0.0	0.0	Marbach et. al. (2016)
ONECUT1	PEX13	2	3	0.0201563878177	0.00983879084934	0.0	0.0	0.0	0.0	Marbach et. al. (2016)
ONECUT1	SMG5	2	3	-0.0166637172777	0.00662650421511	0.0	0.0	0.0	0.0	Marbach et. al. (2016)
ONECUT1	ANXA1	2	3	-0.712540234623	0.260847144741	0.0	0.0	0.0	0.0	Marbach et. al. (2016)
ONECUT1	BAMBI	2	3	0.0213415056256	0.0204700317504	0.0	0.0	0.0	0.0	Marbach et. al. (2016)
ONECUT1	TNC	2	3	0.0180152442493	0.01874532411	0.0	0.0	0.0	0.0	Marbach et. al. (2016)
ONECUT1	RAB5A	2	3	-0.00679469598108	0.00918125768878	0.0	0.0	0.0	0.0	Marbach et. al. (2016)
ONECUT1	ATP6V1G1	2	3	0.00440551111675	0.00381870868311	0.0	0.0	0.0	0.0	Marbach et. al. (2016)
ONECUT1	MYC	2	3	-0.035987707424	0.021883299668	0.0	0.0	0.0	0.0	Marbach et. al. (2016)
ONECUT1	GATA6	2	3	-0.0851559475311	0.121519379655	0.0	0.0	0.0	0.0	Marbach et. al. (2016)
ONECUT1	CBX5	2	3	0.0244948838213	0.0215894962582	0.0	0.0	0.0	0.0	Marbach et. al. (2016)
ONECUT1	THBS1	2	3	-0.0254598674782	0.0162520572662	0.0	0.0	0.0	0.0	Marbach et. al. (2016)
ONECUT1	SCGB3A2	2	3	-0.0579823921213	0.027636967251	0.0	0.0	0.0	0.0	Marbach et. al. (2016)
ONECUT1	CEBPZ	2	3	-0.0435295588885	0.0293124220725	0.0	0.0	0.0	0.0	Marbach et. al. (2016)
ONECUT1	NEBL	2	3	0.0429235550205	0.0342018211654	0.0	0.0	0.0	0.0	Marbach et. al. (2016)
ONECUT1	DHRS3	2	3	-0.0750669730708	0.0291462866355	0.0	0.0	0.0	0.0	Marbach et. al. (2016)
ONECUT1	HEY2	2	3	0.0150974032701	0.0522218537295	0.0	0.0	0.0	0.0	Marbach et. al. (2016)
ONECUT1	SCG5	2	3	0.154924094104	0.0433300479128	0.0	0.0	0.0	0.0	Marbach et. al. (2016)
ONECUT1	LGI1	2	3	0.0389686849437	0.0185066468364	0.0	0.0	0.0	0.0	Marbach et. al. (2016)
ONECUT1	GRHL2	2	3	-0.103995269563	0.0714415697752	0.0	0.0	0.0	0.0	Marbach et. al. (2016)
ONECUT1	NFE2L3	2	3	-0.0882392158418	0.0577579509645	0.0	0.0	0.0	0.0	Marbach et. al. (2016)
ONECUT1	SOX2	2	3	-0.01710038775	0.0483953603846	0.0	0.0	0.0	0.0	Marbach et. al. (2016)
ONECUT1	TGIF2	2	3	0.14670001293	0.117501575051	0.0	0.0	0.0	0.0	Marbach et. al. (2016)
ONECUT1	CHRNA1	2	3	-0.0792236326969	0.0271879638148	0.0	0.0	0.0	0.0	Marbach et. al. (2016)
ONECUT1	PRPS1	2	3	-0.100303358146	0.082380272167	0.0	0.0	0.0	0.0	Marbach et. al. (2016)
ONECUT1	MRAP2	2	3	-0.217372948538	0.150902512436	0.0	0.0	0.0	0.0	Marbach et. al. (2016)
ONECUT1	RGS10	2	3	-0.139875505526	0.054924592679	0.0	0.0	0.0	0.0	Marbach et. al. (2016)
HAND1	DPYSL2	2	3	0.0170936830101	0.0313987169261	0.0	0.0	0.0	0.0	Marbach et. al. (2016)
HAND1	IGFBP3	2	3	-0.0762188442319	0.1256443852	0.0	0.0	0.0	0.0	Marbach et. al. (2016)
HAND1	GCNT2	2	3	-0.0538013823604	0.0384769679826	0.0	0.0	0.0	0.0	Marbach et. al. (2016)
HAND1	CPT1A	2	3	-0.0839048616148	0.047241793693	0.0	0.0	0.0	0.0	Marbach et. al. (2016)
HAND1	ZFP36L1	2	3	-0.016332723016	0.0221884686012	0.0	0.0	0.0	0.0	Marbach et. al. (2016)
HAND1	TDGF1	2	3	-0.0565511440353	0.0303002301126	0.0	0.0	0.0	0.0	Marbach et. al. (2016)
HAND1	CDK14	2	3	0.057137623988	0.0318608183354	0.0	0.0	0.0	0.0	Marbach et. al. (2016)
HAND1	ZNF521	2	3	-0.16597577165	0.0856880609272	0.0	0.0	0.0	0.0	Marbach et. al. (2016)
HAND1	ERBB2	2	3	-0.0284019532047	0.0426856465454	0.0	0.0	0.0	0.0	Marbach et. al. (2016)
HAND1	SLC44A1	2	3	0.0166882436404	0.0616786305543	0.0	0.0	0.0	0.0	Marbach et. al. (2016)
HAND1	C1R	2	3	-0.226677719181	0.192496618235	0.0	0.0	0.0	0.0	Marbach et. al. (2016)
HAND1	BHLHE22	2	3	0.162133947319	0.0898364730879	0.0	0.0	0.0	0.0	Marbach et. al. (2016)
HAND1	RAI1	2	3	0.0874514829206	0.0927202730723	0.0	0.0	0.0	0.0	Marbach et. al. (2016)
HAND1	LHPP	2	3	-0.0322427771013	0.0129655507767	0.0	0.0	0.0	0.0	Marbach et. al. (2016)
HAND1	NKX2-5	2	3	-0.019907345957	0.0304400378866	0.0	0.0	0.0	0.0	Marbach et. al. (2016)
HAND1	TRIM22	2	3	-0.051772171884	0.0604199909644	0.0	0.0	0.0	0.0	Marbach et. al. (2016)
HAND1	STC1	2	3	-0.0489609465201	0.0409443270091	0.0	0.0	0.0	0.0	Marbach et. al. (2016)
HAND1	SLC7A5	2	3	-0.0370287370943	0.0244098291846	0.0	0.0	0.0	0.0	Marbach et. al. (2016)
HAND1	TOP2A	2	3	-0.00457705908313	0.044692779245	0.0	0.0	0.0	0.0	Marbach et. al. (2016)
HAND1	CITED2	2	3	0.0920558510426	0.069873279067	0.0	0.0	0.0	0.0	Marbach et. al. (2016)
HAND1	KIAA1683	2	3	-0.0166736000445	0.019356749224	0.0	0.0	0.0	0.0	Marbach et. al. (2016)
HAND1	HAND1	2	3	0.0266911287394	0.166994535342	0.0	0.0	0.0	0.0	Marbach et. al. (2016)
HAND1	LEFTY2	2	3	-0.147164131633	0.0663942928424	0.0	0.0	0.0	0.0	Marbach et. al. (2016)
HAND1	CA4	2	3	-0.0906158746118	0.0505700989245	0.0	0.0	0.0	0.0	Marbach et. al. (2016)
HAND1	FZD2	2	3	0.0263972325417	0.0222369129173	0.0	0.0	0.0	0.0	Marbach et. al. (2016)
HAND1	USO1	2	3	0.0255636573733	0.115170456675	0.0	0.0	0.0	0.0	Marbach et. al. (2016)
HAND1	ANKHD1	2	3	0.0407514105845	0.0679268307331	0.0	0.0	0.0	0.0	Marbach et. al. (2016)
HAND1	CDX1	2	3	0.0479393251876	0.0524699272846	0.0	0.0	0.0	0.0	Marbach et. al. (2016)
HAND1	WT1	2	3	0.108214202403	0.198532149054	0.0	0.0	0.0	0.0	Marbach et. al. (2016)
HAND1	IFI16	2	3	-0.014449134086	0.0635491930876	0.0	0.0	0.0	0.0	Marbach et. al. (2016)
HAND1	RGL1	2	3	-0.0065700242256	0.0322574864898	0.0	0.0	0.0	0.0	Marbach et. al. (2016)
HAND1	CXCL5	2	3	0.0183549559696	0.101671729014	0.0	0.0	0.0	0.0	Marbach et. al. (2016)
HAND1	JARID2	2	3	-0.101176810403	0.025379711616	0.0	0.0	0.0	0.0	Marbach et. al. (2016)
HAND1	USP44	2	3	-0.143212672342	0.0634450610427	0.0	0.0	0.0	0.0	Marbach et. al. (2016)
HAND1	MMP2	2	3	-0.0255705234597	0.0787495426326	0.0	0.0	0.0	0.0	Marbach et. al. (2016)
HAND1	TBX3	2	3	0.0773551503135	0.0909833547996	0.0	0.0	0.0	0.0	Marbach et. al. (2016)
HAND1	TMEM30A	2	3	-0.182496417455	0.129392582829	0.0	0.0	0.0	0.0	Marbach et. al. (2016)
HAND1	JUP	2	3	-0.0239346502419	0.0345802158634	0.0	0.0	0.0	0.0	Marbach et. al. (2016)
HAND1	TRIM6	2	3	-0.27159395978	0.159064202723	0.0	0.0	0.0	0.0	Marbach et. al. (2016)
HAND1	ANKRD1	2	3	0.294149101836	0.136381310083	0.0	0.0	0.0	0.0	Marbach et. al. (2016)
HAND1	GLI3	2	3	0.0697038644588	0.0390540994704	0.0	0.0	0.0	0.0	Marbach et. al. (2016)
HAND1	ORC1	2	3	-0.00223870055246	0.181053715724	0.0	0.0	0.0	0.0	Marbach et. al. (2016)
HAND1	SC5D	2	3	0.0237352383427	0.0142694996094	0.0	0.0	0.0	0.0	Marbach et. al. (2016)
HAND1	NR5A1	2	3	0.0450038094902	0.0290536123962	0.0	0.0	0.0	0.0	Marbach et. al. (2016)
HAND1	PPP1R16B	2	3	-0.047927971668	0.0399077774009	0.0	0.0	0.0	0.0	Marbach et. al. (2016)
HAND1	CTGF	2	3	0.0692041221935	0.0784257287799	0.0	0.0	0.0	0.0	Marbach et. al. (2016)
HAND1	PHGDH	2	3	-0.250074135348	0.189682530369	0.0	0.0	0.0	0.0	Marbach et. al. (2016)
HAND1	CCL2	2	3	-0.111160275518	0.0805719689384	0.0	0.0	0.0	0.0	Marbach et. al. (2016)
HAND1	CA14	2	3	-0.177660797604	0.0879261011658	0.0	0.0	0.0	0.0	Marbach et. al. (2016)
HAND1	TNC	2	3	-0.109693491765	0.0449795549695	0.0	0.0	0.0	0.0	Marbach et. al. (2016)
HAND1	ABTB2	2	3	-0.0487705999104	0.0165862377561	0.0	0.0	0.0	0.0	Marbach et. al. (2016)
HAND1	IER5L	2	3	-0.00115569759817	0.0236001583586	0.0	0.0	0.0	0.0	Marbach et. al. (2016)
HAND1	ATP6V1G1	2	3	0.0195785568383	0.0177516385918	0.0	0.0	0.0	0.0	Marbach et. al. (2016)
HAND1	MYC	2	3	0.0806883775321	0.0547950533042	0.0	0.0	0.0	0.0	Marbach et. al. (2016)
HAND1	CYR61	2	3	-0.0963953115132	0.0437279981577	0.0	0.0	0.0	0.0	Marbach et. al. (2016)
HAND1	CBX5	2	3	0.047773120126	0.0541104204119	0.0	0.0	0.0	0.0	Marbach et. al. (2016)
HAND1	ZNF664	2	3	0.153504912937	0.158466266312	0.0	0.0	0.0	0.0	Marbach et. al. (2016)
HAND1	PLIN2	2	3	-0.0933886512609	0.0609478464788	0.0	0.0	0.0	0.0	Marbach et. al. (2016)
HAND1	FXYD5	2	3	0.0335075079712	0.029293014485	0.0	0.0	0.0	0.0	Marbach et. al. (2016)
HAND1	NEBL	2	3	-0.0268991219168	0.0376415191092	0.0	0.0	0.0	0.0	Marbach et. al. (2016)
HAND1	JUND	2	3	-0.0275236820299	0.0218870247575	0.0	0.0	0.0	0.0	Marbach et. al. (2016)
HAND1	HOXB5	2	3	0.10763202718	0.0574575397202	0.0	0.0	0.0	0.0	Marbach et. al. (2016)
HAND1	GADD45G	2	3	-0.0588197371347	0.04420145905	0.0	0.0	0.0	0.0	Marbach et. al. (2016)
HAND1	ELL2	2	3	0.0110505762746	0.0169117570765	0.0	0.0	0.0	0.0	Marbach et. al. (2016)
HAND1	INHA	2	3	-0.0433125030562	0.051940928363	0.0	0.0	0.0	0.0	Marbach et. al. (2016)
HAND1	SLC24A3	2	3	0.148180510377	0.0866938883039	0.0	0.0	0.0	0.0	Marbach et. al. (2016)
HAND1	OLFML2A	2	3	-0.164632015443	0.0846758929976	0.0	0.0	0.0	0.0	Marbach et. al. (2016)
HAND1	PIP5K1C	2	3	0.0179523105227	0.0272167687757	0.0	0.0	0.0	0.0	Marbach et. al. (2016)
HAND1	GRM4	2	3	0.0123259497955	0.0100080496476	0.0	0.0	0.0	0.0	Marbach et. al. (2016)
HAND1	GRHL2	2	3	-0.00903468924589	0.0415769855083	0.0	0.0	0.0	0.0	Marbach et. al. (2016)
HAND1	INF2	2	3	0.0609116651494	0.019887095263	0.0	0.0	0.0	0.0	Marbach et. al. (2016)
HAND1	PRPS1	2	3	0.265669108791	0.128280976809	0.0	0.0	0.0	0.0	Marbach et. al. (2016)
HAND1	RGS10	2	3	-0.183191184038	0.112024376203	0.0	0.0	0.0	0.0	Marbach et. al. (2016)
ZIC2	IGFBP3	2	3	0.0538510246592	0.0843466605292	0.0	0.0	0.0	0.0	Marbach et. al. (2016)
ZIC2	ZFP36L1	2	3	0.025686563372	0.0190647732155	0.0	0.0	0.0	0.0	Marbach et. al. (2016)
ZIC2	TALDO1	2	3	-0.0129054361717	0.0130242691594	0.0	0.0	0.0	0.0	Marbach et. al. (2016)
ZIC2	ZNF521	2	3	-0.0409816975081	0.0623913112528	0.0	0.0	0.0	0.0	Marbach et. al. (2016)
ZIC2	ERBB2	2	3	-0.0134629583186	0.0320217898932	0.0	0.0	0.0	0.0	Marbach et. al. (2016)
ZIC2	SNX5	2	3	0.0279076440646	0.0345765602162	0.0	0.0	0.0	0.0	Marbach et. al. (2016)
ZIC2	TMEM123	2	3	-0.0254325697658	0.0222512993889	0.0	0.0	0.0	0.0	Marbach et. al. (2016)
ZIC2	RAI1	2	3	0.025244307399	0.0461715168154	0.0	0.0	0.0	0.0	Marbach et. al. (2016)
ZIC2	STC1	2	3	-0.0642434352346	0.0378397357707	0.0	0.0	0.0	0.0	Marbach et. al. (2016)
ZIC2	CITED2	2	3	0.01375512265	0.05041747026	0.0	0.0	0.0	0.0	Marbach et. al. (2016)
ZIC2	KIAA1683	2	3	0.00856775730561	0.015929910954	0.0	0.0	0.0	0.0	Marbach et. al. (2016)
ZIC2	UBR5	2	3	0.0368365141292	0.0161272231766	0.0	0.0	0.0	0.0	Marbach et. al. (2016)
ZIC2	FZD2	2	3	-0.0232170720114	0.0303659409399	0.0	0.0	0.0	0.0	Marbach et. al. (2016)
ZIC2	GLDC	2	3	-0.0347611931486	0.069927205599	0.0	0.0	0.0	0.0	Marbach et. al. (2016)
ZIC2	GABRA5	2	3	0.00199931696577	0.170200137606	0.0	0.0	0.0	0.0	Marbach et. al. (2016)
ZIC2	ID2	2	3	-0.0281605524557	0.0352705143492	0.0	0.0	0.0	0.0	Marbach et. al. (2016)
ZIC2	ZNF296	2	3	-0.0496358161681	0.03514687301	0.0	0.0	0.0	0.0	Marbach et. al. (2016)
[truncated: 2,472 more rows]
