# Supplementary material for: Exploring induced pluripotency in human fibroblasts via construction, validation, and application of a gene regulatory network
Source: PLoS One. 2019 Aug 2;14(8):e0220742. doi: 10.1371/journal.pone.0220742 (PMC6677386; doi:10.1371/journal.pone.0220742)
Supplement: S3 File — (TXT) [file pone.0220742.s003.txt]

1	LIN28A, NANOG, POU5F1, SOX2	0.12364
2	POU5F1, MYC, KLF4, SOX2	0.12184
3	LIN28A, MYC, KLF4, SOX2	0.11445
4	POU5F1, KLF4, SOX2	0.08774
5	CDX2, POU5F1, KLF4, SOX2	0.08768
6	LIN28A, POU5F1, SOX2	0.08742
7	CDX2, LIN28A, POU5F1, SOX2	0.08740
8	LIN28A, POU5F1, KLF4, SOX2	0.08301
9	LIN28A, POU5F1, OTX1, SOX2	0.08205
10	LIN28A, KLF4, SOX2	0.08079
11	CDX2, LIN28A, KLF4, SOX2	0.08071
12	SIX3, LIN28A, POU5F1, SOX2	0.07735
13	POU5F1, OTX1, KLF4, SOX2	0.07505
14	NR5A1, NANOG, POU5F1, SOX2	0.07280
15	POU4F1, LIN28A, POU5F1, SOX2	0.07262
16	OSR1, LIN28A, POU5F1, SOX2	0.07042
17	LIN28A, OTX1, KLF4, SOX2	0.06865
18	BHLHE22, LIN28A, POU5F1, SOX2	0.06861
19	LIN28A, LHX1, POU5F1, SOX2	0.06762
20	LIN28A, NR5A1, NANOG, SOX2	0.06452
21	HLTF, LIN28A, POU5F1, SOX2	0.06441
22	LIN28A, POU5F1, MYC, SOX2	0.06216
23	LHX1, POU5F1, KLF4, SOX2	0.06006
24	LIN28A, NR5A1, POU5F1, SOX2	0.05756
25	LIN28A, DLX5, POU5F1, SOX2	0.05692
26	NR5A1, POU5F1, SOX2	0.05647
27	CDX2, NR5A1, POU5F1, SOX2	0.05645
28	NR5A1, POU5F1, OTX1, SOX2	0.05625
29	OSR1, NR5A1, POU5F1, SOX2	0.05578
30	LIN28A, DMRT1, POU5F1, SOX2	0.05467
31	SIX3, POU5F1, KLF4, SOX2	0.05461
32	POU4F1, POU5F1, KLF4, SOX2	0.05447
33	LIN28A, NR5A1, SOX2	0.05418
34	POU5F1, SOX2	0.05415
35	CDX2, LIN28A, NR5A1, SOX2	0.05414
36	CDX2, POU5F1, SOX2	0.05413
37	LIN28A, NR5A1, OTX1, SOX2	0.05408
38	LIN28A, LHX1, KLF4, SOX2	0.05392
39	OSR1, LIN28A, NR5A1, SOX2	0.05221
40	SIX3, LIN28A, KLF4, SOX2	0.05042
41	NR5A1, POU5F1, KLF4, SOX2	0.05028
42	POU4F1, LIN28A, KLF4, SOX2	0.05025
43	LIN28A, NR5A1, KLF4, SOX2	0.05012
44	SIX3, NR5A1, POU5F1, SOX2	0.04959
45	POU5F1, OTX1, SOX2	0.04890
46	CDX2, POU5F1, OTX1, SOX2	0.04888
47	SIX3, POU5F1, SOX2	0.04814
48	CDX2, SIX3, POU5F1, SOX2	0.04812
49	SIX3, LIN28A, NR5A1, SOX2	0.04807
50	LIN28A, SOX2	0.04797
51	CDX2, LIN28A, SOX2	0.04794
52	BHLHE22, NR5A1, POU5F1, SOX2	0.04751
53	LHX1, NR5A1, POU5F1, SOX2	0.04750
54	POU4F1, NR5A1, POU5F1, SOX2	0.04719
55	BHLHE22, POU5F1, KLF4, SOX2	0.04673
56	BHLHE22, LIN28A, NR5A1, SOX2	0.04590
57	LIN28A, LHX1, NR5A1, SOX2	0.04583
58	POU4F1, LIN28A, NR5A1, SOX2	0.04578
59	NR5A1, POU5F1, MYC, SOX2	0.04567
60	POU4F1, POU5F1, SOX2	0.04531
61	CDX2, POU4F1, POU5F1, SOX2	0.04529
62	LIN28A, NR5A1, MYC, SOX2	0.04416
63	SIX3, POU5F1, OTX1, SOX2	0.04347
64	LIN28A, LHX5, POU5F1, SOX2	0.04272
65	LIN28A, OTX1, SOX2	0.04255
66	CDX2, LIN28A, OTX1, SOX2	0.04253
67	HLTF, NR5A1, POU5F1, SOX2	0.04249
68	SIX3, LIN28A, SOX2	0.04249
69	CDX2, SIX3, LIN28A, SOX2	0.04246
70	BHLHE22, LIN28A, KLF4, SOX2	0.04242
71	LIN28A, POU5F1, HOXB5, SOX2	0.04210
72	HAND1, LIN28A, POU5F1, SOX2	0.04195
73	POU4F1, POU5F1, OTX1, SOX2	0.04155
74	LIN28A, POU5F1, HEY2, SOX2	0.04050
75	HLTF, LIN28A, NR5A1, SOX2	0.04030
76	POU4F1, LIN28A, SOX2	0.04013
77	CDX2, POU4F1, LIN28A, SOX2	0.04011
78	SIX3, POU4F1, POU5F1, SOX2	0.04005
79	BHLHE22, POU5F1, SOX2	0.03983
80	CDX2, BHLHE22, POU5F1, SOX2	0.03981
81	DMRT1, NR5A1, POU5F1, SOX2	0.03969
82	LIN28A, GSC, POU5F1, SOX2	0.03901
83	POU5F1, MYC, SOX2	0.03849
84	CDX2, POU5F1, MYC, SOX2	0.03846
85	DLX5, NR5A1, POU5F1, SOX2	0.03816
86	SIX3, LIN28A, OTX1, SOX2	0.03766
87	LIN28A, DMRT1, NR5A1, SOX2	0.03756
88	HLTF, POU5F1, KLF4, SOX2	0.03704
89	SIX3, POU5F1, MYC, SOX2	0.03677
90	MEIS2, LIN28A, POU5F1, SOX2	0.03615
91	POU4F1, LIN28A, OTX1, SOX2	0.03603
92	LHX1, POU5F1, SOX2	0.03550
93	CDX2, LHX1, POU5F1, SOX2	0.03547
94	LIN28A, DLX5, NR5A1, SOX2	0.03544
95	POU5F1, MYC, OTX1, SOX2	0.03541
96	SIX3, BHLHE22, POU5F1, SOX2	0.03524
97	BHLHE22, POU5F1, OTX1, SOX2	0.03496
98	POU4F1, POU5F1, MYC, SOX2	0.03495
99	SIX3, POU4F1, LIN28A, SOX2	0.03492
100	LIN28A, MYC, SOX2	0.03485
101	CDX2, LIN28A, MYC, SOX2	0.03484
102	NR5A1, MYC, KLF4, SOX2	0.03458
103	SIX3, LHX1, POU5F1, SOX2	0.03451
104	BHLHE22, LIN28A, SOX2	0.03434
105	CDX2, BHLHE22, LIN28A, SOX2	0.03431
106	BHLHE22, POU4F1, POU5F1, SOX2	0.03387
107	SIX3, LIN28A, MYC, SOX2	0.03320
108	BHLHE22, POU5F1, MYC, SOX2	0.03248
109	HAND1, NR5A1, POU5F1, SOX2	0.03212
110	GSC, NR5A1, POU5F1, SOX2	0.03208
111	OSR1, POU5F1, KLF4, SOX2	0.03188
112	LIN28A, MYC, OTX1, SOX2	0.03174
113	LIN28A, EOMES, POU5F1, SOX2	0.03159
114	POU4F1, LIN28A, MYC, SOX2	0.03139
115	HLTF, LIN28A, KLF4, SOX2	0.03138
116	HAND1, LIN28A, NR5A1, SOX2	0.03077
117	LIN28A, POU5F1, NR2F2, SOX2	0.03073
118	LHX1, POU5F1, OTX1, SOX2	0.03050
119	SIX3, BHLHE22, LIN28A, SOX2	0.03002
120	NR5A1, POU5F1, HEY2, SOX2	0.02971
121	HLTF, POU5F1, SOX2	0.02944
122	BHLHE22, LIN28A, OTX1, SOX2	0.02942
123	CDX2, HLTF, POU5F1, SOX2	0.02942
124	NANOG, POU5F1, SOX2	0.02922
125	CDX2, NANOG, POU5F1, SOX2	0.02919
126	POU4F1, LHX1, POU5F1, SOX2	0.02918
127	GBX2, LIN28A, POU5F1, SOX2	0.02904
128	LIN28A, LHX1, SOX2	0.02901
129	CDX2, LIN28A, LHX1, SOX2	0.02897
130	BHLHE22, LIN28A, MYC, SOX2	0.02874
131	LIN28A, GSC, NR5A1, SOX2	0.02871
132	LIN28A, POU5F1, PRDM14, SOX2	0.02868
133	BHLHE22, POU4F1, LIN28A, SOX2	0.02864
134	SIX3, LIN28A, LHX1, SOX2	0.02854
135	LIN28A, POU5F1, GATA6, SOX2	0.02849
136	LIN28A, NR5A1, HEY2, SOX2	0.02739
137	GBX2, NR5A1, POU5F1, SOX2	0.02699
138	HLTF, SIX3, POU5F1, SOX2	0.02659
139	LHX5, POU5F1, MYC, SOX2	0.02637
140	HLTF, POU5F1, MYC, SOX2	0.02634
141	NANOG, POU5F1, KLF4, SOX2	0.02629
142	OSR1, LIN28A, KLF4, SOX2	0.02576
143	HLTF, POU5F1, OTX1, SOX2	0.02557
144	DLX5, POU5F1, KLF4, SOX2	0.02537
145	MEIS2, NR5A1, POU5F1, SOX2	0.02515
146	LIN28A, LHX1, OTX1, SOX2	0.02488
147	LHX1, POU5F1, MYC, SOX2	0.02472
148	LIN28A, POU5F1, SOX2, TGIF2	0.02469
149	HLTF, POU4F1, POU5F1, SOX2	0.02453
150	HAND1, POU5F1, KLF4, SOX2	0.02452
151	DMRT1, POU5F1, SOX2	0.02448
152	CDX2, DMRT1, POU5F1, SOX2	0.02445
153	LIN28A, ZIC3, POU5F1, SOX2	0.02443
154	POU4F1, LIN28A, LHX1, SOX2	0.02429
155	HLTF, LIN28A, SOX2	0.02415
156	CDX2, HLTF, LIN28A, SOX2	0.02411
157	NR5A1, POU5F1, HOXB5, SOX2	0.02407
158	NANOG, POU5F1, MYC, SOX2	0.02398
159	NANOG, POU5F1, OTX1, SOX2	0.02397
160	POU5F1, KLF4, PRDM14, SOX2	0.02379
161	BHLHE22, LHX1, POU5F1, SOX2	0.02357
162	DMRT1, POU5F1, KLF4, SOX2	0.02349
163	DLX5, POU5F1, MYC, SOX2	0.02346
164	GBX2, LIN28A, NR5A1, SOX2	0.02341
165	DLX5, POU5F1, SOX2	0.02327
166	LHX5, NR5A1, POU5F1, SOX2	0.02325
167	CDX2, DLX5, POU5F1, SOX2	0.02323
168	MEIS2, POU5F1, SOX2, TGIF2	0.02310
169	DLX5, POU5F1, PRDM14, SOX2	0.02297
170	LIN28A, LHX5, MYC, SOX2	0.02287
171	MEIS2, LIN28A, NR5A1, SOX2	0.02283
172	LIN28A, KLF4, PRDM14, SOX2	0.02267
173	HLTF, LIN28A, MYC, SOX2	0.02255
174	SIX3, NANOG, POU5F1, SOX2	0.02250
175	LIN28A, WT1, POU5F1, SOX2	0.02250
176	CDX2	0.02229
177	EOMES, POU5F1, KLF4, SOX2	0.02226
178	HAND1, POU5F1, SOX2	0.02211
179	CDX2, HAND1, POU5F1, SOX2	0.02209
180	NR5A1, POU5F1, GATA6, SOX2	0.02202
181	HLTF, BHLHE22, POU5F1, SOX2	0.02199
182	NR5A1, EOMES, POU5F1, SOX2	0.02181
183	LIN28A, NANOG, SOX2	0.02175
184	DLX5, POU5F1, OTX1, SOX2	0.02175
185	LIN28A, NR5A1, HOXB5, SOX2	0.02174
186	OSR1, POU5F1, SOX2	0.02171
187	CDX2, LIN28A, NANOG, SOX2	0.02170
188	OSR1, CDX2, POU5F1, SOX2	0.02167
189	POU4F1, NANOG, POU5F1, SOX2	0.02153
190	DMRT1, POU5F1, MYC, SOX2	0.02150
191	HAND1, LIN28A, KLF4, SOX2	0.02149
192	HLTF, SIX3, LIN28A, SOX2	0.02147
193	LIN28A, DLX5, PRDM14, SOX2	0.02141
194	OSR1, SIX3, POU5F1, SOX2	0.02113
195	LIN28A, LHX5, NR5A1, SOX2	0.02107
196	POU5F1, OTX1, PRDM14, SOX2	0.02107
197	NR5A1, POU5F1, PRDM14, SOX2	0.02104
198	LIN28A, LHX1, MYC, SOX2	0.02099
199	LHX1, LHX5, POU5F1, SOX2	0.02094
200	LHX5, POU5F1, SOX2	0.02091
201	CDX2, LHX5, POU5F1, SOX2	0.02088
202	LIN28A, DLX5, KLF4, SOX2	0.02084
203	POU5F1, PRDM14, SOX2	0.02073
204	CDX2, POU5F1, PRDM14, SOX2	0.02071
205	NANOG, POU5F1, PRDM14, SOX2	0.02070
206	HLTF, LIN28A, OTX1, SOX2	0.02043
207	SIX3, DMRT1, POU5F1, SOX2	0.02034
208	HAND1, POU5F1, OTX1, SOX2	0.02030
209	POU4F1, DMRT1, POU5F1, SOX2	0.02028
210	LIN28A, NR5A1, PRDM14, SOX2	0.02027
211	LIN28A, DMRT1, SOX2	0.02000
212	MEIS2, LIN28A, SOX2, TGIF2	0.01997
213	CDX2, LIN28A, DMRT1, SOX2	0.01996
214	SIX3, DLX5, POU5F1, SOX2	0.01991
215	DMRT1, POU5F1, OTX1, SOX2	0.01989
216	POU5F1, MYC, HOXB5, SOX2	0.01984
217	LHX5, POU5F1, OTX1, SOX2	0.01983
218	BHLHE22, POU5F1, PRDM14, SOX2	0.01982
219	LIN28A, DMRT1, KLF4, SOX2	0.01978
220	POU4F1, POU5F1, PRDM14, SOX2	0.01975
221	LIN28A, OTX1, PRDM14, SOX2	0.01974
222	LIN28A, NR5A1, EOMES, SOX2	0.01970
223	HLTF, POU4F1, LIN28A, SOX2	0.01962
224	SIX3, HAND1, POU5F1, SOX2	0.01950
225	LIN28A, PRDM14, SOX2	0.01945
226	LIN28A, NANOG, KLF4, SOX2	0.01945
227	CDX2, LIN28A, PRDM14, SOX2	0.01944
228	POU4F1, DLX5, POU5F1, SOX2	0.01943
229	LIN28A, IRX2, POU5F1, SOX2	0.01927
230	POU4F1, LHX5, POU5F1, SOX2	0.01922
231	DMRT1, POU5F1, PRDM14, SOX2	0.01920
232	LIN28A, DLX5, MYC, SOX2	0.01920
233	SIX3, POU5F1, PRDM14, SOX2	0.01906
234	LIN28A, NANOG, MYC, SOX2	0.01895
235	HAND1, LIN28A, SOX2	0.01889
236	LIN28A, NANOG, PRDM14, SOX2	0.01888
237	CDX2, HAND1, LIN28A, SOX2	0.01886
238	LIN28A, EOMES, KLF4, SOX2	0.01879
239	OSR1, POU4F1, POU5F1, SOX2	0.01876
240	BHLHE22, LIN28A, PRDM14, SOX2	0.01861
241	LIN28A, DLX5, SOX2	0.01861
242	CDX2, LIN28A, DLX5, SOX2	0.01859
243	BHLHE22, LIN28A, LHX1, SOX2	0.01858
244	LIN28A, NR5A1, GATA6, SOX2	0.01857
245	LIN28A, DMRT1, MYC, SOX2	0.01856
246	POU4F1, LIN28A, PRDM14, SOX2	0.01839
247	POU5F1, MYC, PRDM14, SOX2	0.01822
248	OSR1, POU5F1, MYC, SOX2	0.01812
249	BHLHE22, DMRT1, POU5F1, SOX2	0.01788
250	ZIC3, NR5A1, POU5F1, SOX2	0.01784
251	HLTF, POU5F1, PRDM14, SOX2	0.01783
252	MEIS2, POU5F1, PRDM14, SOX2	0.01778
253	LIN28A, DMRT1, PRDM14, SOX2	0.01772
254	SIX3, LIN28A, PRDM14, SOX2	0.01770
255	PBX1, LIN28A, POU5F1, SOX2	0.01750
256	LIN28A, DLX5, OTX1, SOX2	0.01746
257	LIN28A, NANOG, OTX1, SOX2	0.01744
258	HLTF, BHLHE22, LIN28A, SOX2	0.01733
259	LIN28A, POU5F1, HESX1, SOX2	0.01731
260	LHX1, POU5F1, PRDM14, SOX2	0.01728
261	POU5F1, HOXB5, SOX2	0.01725
262	CDX2, POU5F1, HOXB5, SOX2	0.01718
263	LIN28A, LHX5, SOX2	0.01713
264	POU4F1, HAND1, POU5F1, SOX2	0.01710
265	CDX2, LIN28A, LHX5, SOX2	0.01708
266	HAND1, LIN28A, OTX1, SOX2	0.01707
267	LIN28A, MYC, PRDM14, SOX2	0.01702
268	LIN28A, LHX1, LHX5, SOX2	0.01700
269	BHLHE22, DLX5, POU5F1, SOX2	0.01699
270	OSR1, POU5F1, SOX2, TGIF2	0.01666
271	BHLHE22, NANOG, POU5F1, SOX2	0.01656
272	HLTF, LHX1, POU5F1, SOX2	0.01654
273	HAND1, POU5F1, MYC, SOX2	0.01649
274	LIN28A, MYC, HOXB5, SOX2	0.01644
275	HLTF, LIN28A, PRDM14, SOX2	0.01640
276	SIX3, HAND1, LIN28A, SOX2	0.01631
277	LIN28A, LHX2, POU5F1, SOX2	0.01618
278	SIX3, LIN28A, NANOG, SOX2	0.01616
279	MEIS2, LIN28A, PRDM14, SOX2	0.01614
280	LIN28A, LHX5, OTX1, SOX2	0.01608
281	OSR1, POU5F1, PRDM14, SOX2	0.01608
282	POU5F1, MYC, HEY2, SOX2	0.01598
283	LIN28A, ZIC3, NR5A1, SOX2	0.01598
284	DMRT1, POU5F1, SOX2, TGIF2	0.01596
285	POU5F1, OTX1, SOX2, TGIF2	0.01596
286	OSR1, LIN28A, SOX2	0.01596
287	OSR1, CDX2, LIN28A, SOX2	0.01593
288	NR5A1, POU5F1, NR2F2, SOX2	0.01589
289	LIN28A, LHX1, PRDM14, SOX2	0.01587
290	POU5F1, HEY2, SOX2	0.01575
291	OSR1, SIX3, LIN28A, SOX2	0.01575
292	CDX2, POU5F1, HEY2, SOX2	0.01572
293	BHLHE22, LHX5, POU5F1, SOX2	0.01564
294	EOMES, POU5F1, HOXB5, SOX2	0.01561
295	POU4F1, LIN28A, NANOG, SOX2	0.01552
296	POU4F1, LIN28A, DMRT1, SOX2	0.01550
297	POU4F1, LIN28A, LHX5, SOX2	0.01549
298	SIX3, LIN28A, DMRT1, SOX2	0.01541
299	SIX3, LIN28A, DLX5, SOX2	0.01539
300	LIN28A, POU5F1, SOX17, SOX2	0.01536
301	LIN28A, DMRT1, OTX1, SOX2	0.01534
302	OSR1, POU5F1, OTX1, SOX2	0.01527
303	POU5F1, HEY2, PRDM14, SOX2	0.01516
304	POU5F1, KLF4, HEY2, SOX2	0.01507
305	HAND1, POU5F1, PRDM14, SOX2	0.01506
306	BHLHE22, HAND1, POU5F1, SOX2	0.01501
307	GSC, POU5F1, KLF4, SOX2	0.01498
308	POU4F1, LIN28A, DLX5, SOX2	0.01494
309	OSR1, LIN28A, PRDM14, SOX2	0.01460
310	LHX1, NANOG, POU5F1, SOX2	0.01455
311	OSR1, LIN28A, MYC, SOX2	0.01453
312	HAND1, LIN28A, MYC, SOX2	0.01420
313	LHX5, POU5F1, PRDM14, SOX2	0.01415
314	LIN28A, HEY2, PRDM14, SOX2	0.01410
315	POU5F1, MYC, SOX2, TGIF2	0.01408
316	POU4F1, HAND1, LIN28A, SOX2	0.01400
317	OSR1, POU4F1, LIN28A, SOX2	0.01397
318	HAND1, LIN28A, PRDM14, SOX2	0.01392
319	LHX1, DLX5, POU5F1, SOX2	0.01391
320	OSR1, BHLHE22, POU5F1, SOX2	0.01390
321	SIX3, POU5F1, HEY2, SOX2	0.01386
322	LHX1, DMRT1, POU5F1, SOX2	0.01386
323	LIN28A, OTX1, SOX2, TGIF2	0.01377
324	LIN28A, MYC, HEY2, SOX2	0.01368
325	OSR1, LIN28A, SOX2, TGIF2	0.01367
326	POU5F1, HOXB5, PRDM14, SOX2	0.01353
327	LHX5, POU5F1, KLF4, SOX2	0.01343
328	POU5F1, OTX1, HEY2, SOX2	0.01341
329	LIN28A, DMRT1, SOX2, TGIF2	0.01325
330	POU5F1, PRDM14, NR2F2, SOX2	0.01321
331	BHLHE22, LIN28A, DMRT1, SOX2	0.01314
332	BHLHE22, LIN28A, DLX5, SOX2	0.01313
333	BHLHE22, POU5F1, HEY2, SOX2	0.01306
334	LIN28A, NR5A1, NR2F2, SOX2	0.01305
335	LIN28A, HOXB5, SOX2	0.01293
336	CDX2, LIN28A, HOXB5, SOX2	0.01290
337	GSC, POU5F1, SOX2, TGIF2	0.01288
338	LIN28A, LHX5, PRDM14, SOX2	0.01285
339	GSC, POU5F1, SOX2, STAT3	0.01285
340	HLTF, DLX5, POU5F1, SOX2	0.01280
341	HLTF, DMRT1, POU5F1, SOX2	0.01279
342	LIN28A, MYC, SOX2, TGIF2	0.01263
343	HLTF, LIN28A, LHX1, SOX2	0.01249
344	LIN28A, HEY2, SOX2	0.01248
345	CDX2, LIN28A, HEY2, SOX2	0.01246
346	LIN28A, HOXB5, PRDM14, SOX2	0.01238
347	BHLHE22, LIN28A, LHX5, SOX2	0.01234
348	LIN28A, EOMES, HOXB5, SOX2	0.01222
349	BHLHE22, HAND1, LIN28A, SOX2	0.01209
350	HLTF, HAND1, POU5F1, SOX2	0.01209
351	LIN28A, KLF4, HEY2, SOX2	0.01208
352	SIX3, LHX5, POU5F1, SOX2	0.01207
353	LIN28A, PRDM14, NR2F2, SOX2	0.01186
354	LIN28A, GSC, KLF4, SOX2	0.01185
355	NKX2-5, LIN28A, POU5F1, SOX2	0.01179
356	POU5F1, SOX2, TGIF2	0.01173
357	CDX2, POU5F1, SOX2, TGIF2	0.01172
358	POU4F1, POU5F1, HEY2, SOX2	0.01167
359	SIX3, EOMES, POU5F1, SOX2	0.01162
360	BHLHE22, LIN28A, NANOG, SOX2	0.01154
361	HLTF, LHX5, POU5F1, SOX2	0.01138
362	OSR1, LHX5, POU5F1, SOX2	0.01124
363	HLTF, NANOG, POU5F1, SOX2	0.01119
364	POU4F1, POU5F1, HOXB5, SOX2	0.01106
365	OSR1, LIN28A, OTX1, SOX2	0.01095
366	GSC, POU5F1, PRDM14, SOX2	0.01095
367	HAND1, LHX1, POU5F1, SOX2	0.01094
368	SIX3, LIN28A, HEY2, SOX2	0.01083
369	NR5A1, KLF4, SOX2	0.01083
370	NR5A1, MYC, SOX2	0.01081
371	GBX2, POU5F1, PRDM14, SOX2	0.01080
372	CDX2, NR5A1, KLF4, SOX2	0.01079
373	CDX2, NR5A1, MYC, SOX2	0.01079
374	LIN28A, GSC, SOX2, TGIF2	0.01078
375	MEIS2, POU5F1, MYC, SOX2	0.01078
376	ZIC3, POU5F1, KLF4, SOX2	0.01076
377	HAND1, LHX5, POU5F1, SOX2	0.01072
378	LHX1, POU5F1, HOXB5, SOX2	0.01064
379	LIN28A, OTX1, HEY2, SOX2	0.01060
380	LIN28A, LHX5, KLF4, SOX2	0.01058
381	POU5F1, GATA6, PRDM14, SOX2	0.01046
382	EOMES, POU5F1, OTX1, SOX2	0.01031
383	LIN28A, LHX1, DLX5, SOX2	0.01031
384	POU5F1, OTX1, HOXB5, SOX2	0.01028
385	NR5A1, MYC, OTX1, SOX2	0.01026
386	OSR1, BHLHE22, LIN28A, SOX2	0.01020
387	NR5A1, OTX1, KLF4, SOX2	0.01018
388	BHLHE22, LIN28A, HEY2, SOX2	0.01017
389	EOMES, POU5F1, SOX2	0.01011
390	CDX2, EOMES, POU5F1, SOX2	0.01009
391	LIN28A, LHX1, DMRT1, SOX2	0.01006
392	NANOG, POU5F1, SOX2, TGIF2	0.01005
393	LIN28A, GSC, PRDM14, SOX2	0.00994
394	LHX5, NANOG, POU5F1, SOX2	0.00994
395	BHLHE22, POU5F1, SOX2, TGIF2	0.00987
396	LIN28A, LHX1, NANOG, SOX2	0.00985
397	LIN28A, GSC, SOX2, STAT3	0.00984
398	HLTF, POU5F1, HEY2, SOX2	0.00982
399	LIN28A, SOX2, TGIF2	0.00977
400	HAND1, DLX5, POU5F1, SOX2	0.00976
401	CDX2, LIN28A, SOX2, TGIF2	0.00976
402	DLX5, DMRT1, POU5F1, SOX2	0.00973
403	DMRT1, LHX5, POU5F1, SOX2	0.00972
404	SIX3, NR5A1, MYC, SOX2	0.00967
405	POU4F1, EOMES, POU5F1, SOX2	0.00963
406	GBX2, LIN28A, PRDM14, SOX2	0.00962
407	NR5A1, POU5F1, SOX2, TGIF2	0.00946
408	NR5A1, POU5F1, SOX17, SOX2	0.00945
409	LHX2, NR5A1, POU5F1, SOX2	0.00945
410	HLTF, HAND1, LIN28A, SOX2	0.00943
411	LHX1, POU5F1, HEY2, SOX2	0.00942
412	SIX3, LIN28A, LHX5, SOX2	0.00942
413	WT1, NR5A1, POU5F1, SOX2	0.00941
414	POU5F1, KLF4, SOX2, TGIF2	0.00934
415	SIX3, LIN28A, EOMES, SOX2	0.00928
416	SIX3, POU5F1, SOX2, TGIF2	0.00928
417	LIN28A, POU5F1, GATA4, SOX2	0.00926
418	HLTF, LIN28A, DLX5, SOX2	0.00925
419	IRX2, POU5F1, MYC, SOX2	0.00924
420	HLTF, LIN28A, DMRT1, SOX2	0.00922
421	EOMES, POU5F1, PRDM14, SOX2	0.00919
422	LIN28A, GATA6, PRDM14, SOX2	0.00904
423	OSR1, LHX1, POU5F1, SOX2	0.00904
424	POU4F1, LIN28A, HEY2, SOX2	0.00901
425	GSC, POU5F1, MYC, SOX2	0.00898
426	POU4F1, NR5A1, MYC, SOX2	0.00893
427	HAND1, DMRT1, POU5F1, SOX2	0.00893
428	LHX1, POU5F1, SOX2, TGIF2	0.00890
429	BHLHE22, POU5F1, HOXB5, SOX2	0.00883
430	PBX1, POU5F1, PRDM14, SOX2	0.00877
431	NR5A1, MYC, PRDM14, SOX2	0.00874
432	HAND1, LIN28A, LHX5, SOX2	0.00872
433	HLTF, LIN28A, LHX5, SOX2	0.00871
434	POU4F1, POU5F1, SOX2, TGIF2	0.00869
435	MEIS2, POU5F1, SOX2	0.00868
436	CDX2, MEIS2, POU5F1, SOX2	0.00865
437	NR5A1, OTX1, PRDM14, SOX2	0.00864
438	LIN28A, ZIC3, KLF4, SOX2	0.00864
439	EOMES, POU5F1, MYC, SOX2	0.00864
440	BHLHE22, NR5A1, MYC, SOX2	0.00861
441	OSR1, HLTF, POU5F1, SOX2	0.00859
442	POU5F1, PRDM14, SOX2, TGIF2	0.00853
443	ONECUT1, LIN28A, POU5F1, SOX2	0.00853
444	OSR1, DLX5, POU5F1, SOX2	0.00853
445	POU4F1, LIN28A, HOXB5, SOX2	0.00847
446	HAND1, LIN28A, LHX1, SOX2	0.00846
447	LIN28A, NR5A1, SOX2, TGIF2	0.00845
448	WT1, POU5F1, OTX1, SOX2	0.00844
449	NR5A1, SOX2	0.00844
450	IRX2, EOMES, POU5F1, SOX2	0.00843
451	CDX2, NR5A1, SOX2	0.00842
452	POU4F1, GSC, POU5F1, SOX2	0.00839
453	MEIS2, LIN28A, MYC, SOX2	0.00839
454	LIN28A, WT1, NR5A1, SOX2	0.00835
455	MYC, KLF4, PRDM14, SOX2	0.00834
456	HAND1, NANOG, POU5F1, SOX2	0.00828
457	LIN28A, EOMES, OTX1, SOX2	0.00828
458	GSC, POU5F1, SOX2	0.00827
459	ONECUT1, ZIC3, POU5F1, SOX2	0.00826
460	CDX2, GSC, POU5F1, SOX2	0.00825
461	POU5F1, GATA6, SOX2, TGIF2	0.00825
462	LIN28A, IRX2, MYC, SOX2	0.00825
463	LIN28A, POU5F1, SOX2, STAT3	0.00823
464	NR5A1, OTX1, SOX2	0.00820
465	LIN28A, EOMES, PRDM14, SOX2	0.00819
466	CDX2, NR5A1, OTX1, SOX2	0.00818
467	BHLHE22, LIN28A, SOX2, TGIF2	0.00816
468	NR5A1, KLF4, PRDM14, SOX2	0.00815
469	DLX5, NR5A1, PRDM14, SOX2	0.00814
470	OSR1, LIN28A, LHX5, SOX2	0.00812
471	LIN28A, LHX1, HOXB5, SOX2	0.00801
472	LIN28A, LHX2, NR5A1, SOX2	0.00800
473	DLX5, POU5F1, HEY2, SOX2	0.00798
474	PBX1, LIN28A, PRDM14, SOX2	0.00798
475	PBX1, NR5A1, POU5F1, SOX2	0.00798
476	LIN28A, EOMES, SOX2	0.00790
477	SIX3, POU5F1, HOXB5, SOX2	0.00790
478	LIN28A, KLF4, SOX2, TGIF2	0.00790
479	WT1, POU5F1, KLF4, SOX2	0.00788
480	CDX2, LIN28A, EOMES, SOX2	0.00788
481	SIX3, LIN28A, SOX2, TGIF2	0.00786
482	LHX5, POU5F1, HEY2, SOX2	0.00785
483	NR5A1, PRDM14, SOX2	0.00782
484	CDX2, NR5A1, PRDM14, SOX2	0.00780
485	LIN28A, PRDM14, SOX2, TGIF2	0.00779
486	LIN28A, OTX1, HOXB5, SOX2	0.00778
487	SIX3, GSC, POU5F1, SOX2	0.00777
488	IRX2, POU5F1, OTX1, SOX2	0.00776
489	LIN28A, NR5A1, SOX17, SOX2	0.00774
490	POU5F1, HEY2, SOX2, TGIF2	0.00772
491	IRX2, NR5A1, POU5F1, SOX2	0.00771
492	DLX5, LHX5, POU5F1, SOX2	0.00764
493	DLX5, NANOG, POU5F1, SOX2	0.00760
494	HLTF, LIN28A, HEY2, SOX2	0.00759
495	BHLHE22, NR5A1, PRDM14, SOX2	0.00754
496	HAND1, LIN28A, DLX5, SOX2	0.00751
497	POU4F1, LIN28A, EOMES, SOX2	0.00747
498	IRX2, POU5F1, PRDM14, SOX2	0.00745
499	LIN28A, DMRT1, LHX5, SOX2	0.00745
500	BHLHE22, EOMES, POU5F1, SOX2	0.00744
501	LHX5, EOMES, POU5F1, SOX2	0.00739
502	LIN28A, IRX2, EOMES, SOX2	0.00734
503	LIN28A, NANOG, SOX2, TGIF2	0.00733
504	HLTF, LIN28A, NANOG, SOX2	0.00733
505	IRX2, POU5F1, SOX2	0.00732
506	CDX2, IRX2, POU5F1, SOX2	0.00731
507	HLTF, POU5F1, SOX2, TGIF2	0.00727
508	LIN28A, LHX1, HEY2, SOX2	0.00726
509	LIN28A, LHX1, SOX2, TGIF2	0.00724
510	EOMES, POU5F1, HEY2, SOX2	0.00723
511	POU4F1, LIN28A, SOX2, TGIF2	0.00723
512	LIN28A, GSC, MYC, SOX2	0.00723
513	WT1, POU5F1, SOX2	0.00719
514	CDX2, WT1, POU5F1, SOX2	0.00718
515	GBX2, POU5F1, SOX2, TGIF2	0.00717
516	TFAP2C, LIN28A, POU5F1, SOX2	0.00709
517	WT1, POU5F1, PRDM14, SOX2	0.00708
518	HAND1, POU5F1, HEY2, SOX2	0.00707
519	PBX1, LIN28A, NR5A1, SOX2	0.00706
520	POU5F1, HESX1, GATA6, SOX2	0.00706
521	POU4F1, NR5A1, PRDM14, SOX2	0.00703
522	ZIC3, IRX2, POU5F1, SOX2	0.00700
523	LIN28A, DLX5, DMRT1, SOX2	0.00700
524	IRX2, GSC, POU5F1, SOX2	0.00699
525	HAND1, LIN28A, DMRT1, SOX2	0.00697
526	DMRT1, NR5A1, PRDM14, SOX2	0.00696
527	LIN28A, IRX2, NR5A1, SOX2	0.00694
528	LIN28A, EOMES, MYC, SOX2	0.00686
529	LIN28A, IRX2, PRDM14, SOX2	0.00684
530	LIN28A, LHX5, NANOG, SOX2	0.00680
531	HAND1, POU5F1, HOXB5, SOX2	0.00678
532	OSR1, HAND1, POU5F1, SOX2	0.00678
533	ZIC3, POU5F1, SOX2, STAT3	0.00677
534	BHLHE22, GSC, POU5F1, SOX2	0.00676
535	LIN28A, WT1, OTX1, SOX2	0.00675
536	LIN28A, IRX2, OTX1, SOX2	0.00673
537	SIX3, NR5A1, PRDM14, SOX2	0.00671
538	LHX1, NR5A1, KLF4, SOX2	0.00671
539	BHLHE22, IRX2, POU5F1, SOX2	0.00671
540	LIN28A, WT1, KLF4, SOX2	0.00668
541	IRX2, POU5F1, KLF4, SOX2	0.00668
542	POU5F1, HOXB5, KLF4, SOX2	0.00667
543	HLTF, IRX2, POU5F1, SOX2	0.00662
544	WT1, POU5F1, MYC, SOX2	0.00656
545	SIX3, NR5A1, SOX2	0.00655
546	OSR1, LIN28A, LHX1, SOX2	0.00653
547	CDX2, SIX3, NR5A1, SOX2	0.00653
548	POU5F1, HESX1, PRDM14, SOX2	0.00652
549	BHLHE22, LIN28A, HOXB5, SOX2	0.00649
550	ZIC3, POU5F1, SOX2, TGIF2	0.00648
551	LHX2, POU5F1, PRDM14, SOX2	0.00648
552	IRX2, NANOG, POU5F1, SOX2	0.00645
553	NR5A1, NANOG, PRDM14, SOX2	0.00644
554	SIX3, NR5A1, OTX1, SOX2	0.00642
555	LIN28A, IRX2, SOX2	0.00642
556	CDX2, LIN28A, IRX2, SOX2	0.00641
557	POU4F1, LIN28A, GSC, SOX2	0.00641
558	LIN28A, WT1, PRDM14, SOX2	0.00639
559	POU4F1, ZIC3, POU5F1, SOX2	0.00638
560	HLTF, EOMES, POU5F1, SOX2	0.00636
561	LIN28A, HEY2, SOX2, TGIF2	0.00634
562	SIX3, WT1, POU5F1, SOX2	0.00634
563	LIN28A, POU5F1, SOX2, MEIS1	0.00631
564	DMRT1, POU5F1, HEY2, SOX2	0.00630
565	ZIC3, POU5F1, SOX2	0.00627
566	CDX2, ZIC3, POU5F1, SOX2	0.00626
567	POU5F1, REST, PRDM14, SOX2	0.00626
568	HLTF, POU5F1, HOXB5, SOX2	0.00625
569	PBX1, POU5F1, OTX1, SOX2	0.00623
570	OSR1, HLTF, LIN28A, SOX2	0.00623
571	HAND1, LIN28A, NANOG, SOX2	0.00623
572	POU5F1, MYC, SOX2, STAT3	0.00622
573	LHX1, NR5A1, PRDM14, SOX2	0.00622
574	ONECUT1, LIN28A, ZIC3, SOX2	0.00621
575	LIN28A, GSC, SOX2	0.00620
576	POU4F1, IRX2, POU5F1, SOX2	0.00617
577	CDX2, LIN28A, GSC, SOX2	0.00617
578	HAND1, NR5A1, PRDM14, SOX2	0.00612
579	SIX3, IRX2, POU5F1, SOX2	0.00611
580	HAND1, POU5F1, SOX2, TGIF2	0.00610
581	IRX2, DMRT1, POU5F1, SOX2	0.00607
582	POU5F1, NR2F2, SOX2, TGIF2	0.00606
583	LIN28A, ZIC3, IRX2, SOX2	0.00606
584	POU5F1, MYC, NR2F2, SOX2	0.00606
585	LIN28A, GATA6, SOX2, TGIF2	0.00605
586	OSR1, IRX2, POU5F1, SOX2	0.00604
587	ZIC3, POU5F1, OTX1, SOX2	0.00603
588	POU4F1, NR5A1, OTX1, SOX2	0.00602
589	LIN28A, HESX1, PRDM14, SOX2	0.00602
590	POU4F1, NR5A1, SOX2	0.00600
591	MEIS2, LIN28A, SOX2	0.00600
592	LIN28A, LHX5, EOMES, SOX2	0.00600
593	BHLHE22, WT1, POU5F1, SOX2	0.00599
594	CDX2, POU4F1, NR5A1, SOX2	0.00599
595	CDX2, MEIS2, LIN28A, SOX2	0.00597
596	WT1, GSC, POU5F1, SOX2	0.00597
597	LHX1, IRX2, POU5F1, SOX2	0.00597
598	SIX3, LIN28A, GSC, SOX2	0.00593
599	LIN28A, LHX5, HEY2, SOX2	0.00592
600	BHLHE22, LIN28A, IRX2, SOX2	0.00592
601	LIN28A, GSC, NR5A1, POU5F1	0.00592
602	BHLHE22, NR5A1, SOX2	0.00592
603	PBX1, POU5F1, MYC, SOX2	0.00591
604	NR5A1, HEY2, PRDM14, SOX2	0.00591
605	CDX2, BHLHE22, NR5A1, SOX2	0.00590
606	HLTF, NR5A1, PRDM14, SOX2	0.00585
607	ZIC3, POU5F1, PRDM14, SOX2	0.00585
608	ZIC3, POU5F1, MYC, SOX2	0.00585
609	POU4F1, NR5A1, KLF4, SOX2	0.00584
610	LIN28A, IRX2, GSC, SOX2	0.00583
611	LIN28A, DLX5, HEY2, SOX2	0.00583
612	HLTF, LIN28A, SOX2, TGIF2	0.00582
613	HLTF, ZIC3, POU5F1, SOX2	0.00581
614	GSC, POU5F1, OTX1, SOX2	0.00581
615	PBX1, POU5F1, SOX2	0.00579
616	LIN28A, DLX5, LHX5, SOX2	0.00578
617	PBX1, CDX2, POU5F1, SOX2	0.00578
618	OSR1, NR5A1, PRDM14, SOX2	0.00577
619	NKX2-5, POU5F1, PRDM14, SOX2	0.00575
620	MYC, KLF4, SOX2	0.00574
621	BHLHE22, NR5A1, KLF4, SOX2	0.00574
622	SIX3, ZIC3, POU5F1, SOX2	0.00572
623	ZIC3, LHX5, POU5F1, SOX2	0.00571
624	CDX2, MYC, KLF4, SOX2	0.00571
625	POU5F1, MYC, HESX1, SOX2	0.00570
626	PBX1, POU5F1, KLF4, SOX2	0.00569
627	MEIS2, POU4F1, POU5F1, SOX2	0.00566
628	BHLHE22, NR5A1, OTX1, SOX2	0.00565
629	BHLHE22, LIN28A, EOMES, SOX2	0.00563
630	LHX1, NR5A1, MYC, SOX2	0.00563
631	DMRT1, NANOG, POU5F1, SOX2	0.00563
632	MEIS2, NR5A1, PRDM14, SOX2	0.00560
633	LIN28A, EOMES, HEY2, SOX2	0.00560
634	LIN28A, POU5F1, CBX5, SOX2	0.00559
635	DLX5, POU5F1, HOXB5, SOX2	0.00558
636	HLTF, LIN28A, IRX2, SOX2	0.00557
637	LIN28A, ZIC3, SOX2, TGIF2	0.00557
638	LIN28A, POU5F1, REST, SOX2	0.00555
639	SIX3, LIN28A, HOXB5, SOX2	0.00555
640	LIN28A, LHX2, PRDM14, SOX2	0.00554
641	GBX2, LIN28A, SOX2, TGIF2	0.00549
642	LIN28A, WT1, MYC, SOX2	0.00549
643	LIN28A, WT1, SOX2	0.00548
644	CDX2, LIN28A, WT1, SOX2	0.00547
645	HAND1, LIN28A, HEY2, SOX2	0.00546
646	LHX1, EOMES, POU5F1, SOX2	0.00544
647	ZIC3, POU5F1, HESX1, SOX2	0.00543
648	BHLHE22, MEIS2, POU5F1, SOX2	0.00543
649	PBX1, BHLHE22, POU5F1, SOX2	0.00540
650	HAND1, LIN28A, HOXB5, SOX2	0.00539
651	LIN28A, IRX2, KLF4, SOX2	0.00539
652	OTX1, KLF4, PRDM14, SOX2	0.00539
653	DLX5, EOMES, POU5F1, SOX2	0.00537
654	POU4F1, LIN28A, IRX2, SOX2	0.00536
655	OSR1, LIN28A, DLX5, SOX2	0.00536
656	LIN28A, HESX1, GATA6, SOX2	0.00535
657	LIN28A, REST, PRDM14, SOX2	0.00533
658	LIN28A, GSC, POU5F1	0.00531
659	CDX2, LIN28A, GSC, POU5F1	0.00529
660	HAND1, LIN28A, SOX2, TGIF2	0.00528
661	LHX5, GSC, POU5F1, SOX2	0.00528
662	LIN28A, ZIC3, PRDM14, SOX2	0.00526
663	SIX3, LIN28A, IRX2, SOX2	0.00525
664	OSR1, DMRT1, POU5F1, SOX2	0.00525
665	POU5F1, HESX1, KLF4, SOX2	0.00523
666	LIN28A, GSC, POU5F1, MYC	0.00523
667	PBX1, LIN28A, MYC, SOX2	0.00521
668	LIN28A, ZIC3, SOX2, STAT3	0.00521
669	HAND1, IRX2, POU5F1, SOX2	0.00519
670	LIN28A, IRX2, NANOG, SOX2	0.00519
671	NKX2-5, LIN28A, PRDM14, SOX2	0.00518
672	PBX1, GSC, POU5F1, SOX2	0.00516
673	PBX1, LIN28A, OTX1, SOX2	0.00516
674	POU5F1, HOXB5, SOX2, TGIF2	0.00514
675	POU5F1, SOX17, SOX2, TGIF2	0.00514
676	HLTF, NR5A1, MYC, SOX2	0.00514
677	SIX3, MEIS2, POU5F1, SOX2	0.00512
678	LIN28A, LHX1, IRX2, SOX2	0.00511
679	SIX3, NR5A1, KLF4, SOX2	0.00511
680	IRX2, POU5F1, HEY2, SOX2	0.00511
681	KLF4, PRDM14, SOX2	0.00510
682	OSR1, LIN28A, IRX2, SOX2	0.00510
683	CDX2, KLF4, PRDM14, SOX2	0.00509
684	NR5A1, POU5F1, GATA4, SOX2	0.00508
685	BHLHE22, LIN28A, GSC, SOX2	0.00502
686	POU4F1, LIN28A, ZIC3, SOX2	0.00499
687	LIN28A, IRX2, DMRT1, SOX2	0.00497
688	LIN28A, MYC, SOX2, STAT3	0.00495
689	IRX2, DLX5, POU5F1, SOX2	0.00495
690	MYC, OTX1, PRDM14, SOX2	0.00493
691	PBX1, LIN28A, SOX2	0.00493
692	HLTF, LIN28A, GSC, POU5F1	0.00492
693	PBX1, CDX2, LIN28A, SOX2	0.00492
694	LIN28A, DLX5, NANOG, SOX2	0.00492
695	HLTF, WT1, POU5F1, SOX2	0.00489
696	LIN28A, DMRT1, HEY2, SOX2	0.00487
697	OSR1, HAND1, LIN28A, SOX2	0.00486
698	GBX2, NR5A1, PRDM14, SOX2	0.00483
699	SIX3, LIN28A, WT1, SOX2	0.00483
700	MYC, PRDM14, SOX2	0.00483
701	CDX2, MYC, PRDM14, SOX2	0.00482
702	NR5A1, POU5F1, HESX1, SOX2	0.00479
703	POU5F1, HESX1, HEY2, SOX2	0.00478
704	LIN28A, ZIC3, SOX2	0.00477
705	SIX3, POU5F1, HESX1, SOX2	0.00476
706	LIN28A, MYC, NR2F2, SOX2	0.00476
707	CDX2, LIN28A, ZIC3, SOX2	0.00476
708	PBX1, SIX3, POU5F1, SOX2	0.00475
709	BHLHE22, MYC, PRDM14, SOX2	0.00474
710	LIN28A, HOXB5, KLF4, SOX2	0.00473
711	DLX5, MYC, PRDM14, SOX2	0.00471
712	GSC, POU5F1, HESX1, SOX2	0.00471
713	HAND1, GSC, POU5F1, SOX2	0.00470
714	POU5F1, HESX1, OTX1, SOX2	0.00466
715	BHLHE22, ZIC3, POU5F1, SOX2	0.00466
716	PBX1, EOMES, POU5F1, SOX2	0.00464
717	BHLHE22, LIN28A, WT1, SOX2	0.00464
718	PBX1, DMRT1, POU5F1, SOX2	0.00463
719	LIN28A, ZIC3, MYC, SOX2	0.00462
720	LIN28A, MYC, HESX1, SOX2	0.00462
721	LIN28A, NR2F2, SOX2, TGIF2	0.00462
722	LIN28A, WT1, GSC, SOX2	0.00461
723	DMRT1, NR5A1, MYC, SOX2	0.00460
724	LIN28A, ZIC3, HESX1, SOX2	0.00459
725	HLTF, LIN28A, EOMES, SOX2	0.00459
726	POU4F1, MYC, PRDM14, SOX2	0.00458
727	SIX3, MYC, PRDM14, SOX2	0.00458
728	SIX3, BHLHE22, NR5A1, SOX2	0.00458
729	LHX1, GSC, POU5F1, SOX2	0.00456
730	OSR1, POU5F1, HEY2, SOX2	0.00456
731	ZIC3, DLX5, POU5F1, SOX2	0.00456
732	PBX1, BHLHE22, LIN28A, SOX2	0.00456
733	PBX1, LIN28A, KLF4, SOX2	0.00455
734	SIX3, POU4F1, NR5A1, SOX2	0.00454
735	GSC, NR5A1, PRDM14, SOX2	0.00454
736	GBX2, POU5F1, MYC, SOX2	0.00454
737	LIN28A, ZIC3, LHX5, SOX2	0.00453
738	DMRT1, EOMES, POU5F1, SOX2	0.00453
739	POU4F1, LIN28A, GSC, POU5F1	0.00452
740	LIN28A, ZIC3, OTX1, SOX2	0.00452
741	POU5F1, MYC, GATA6, SOX2	0.00452
742	LIN28A, DLX5, GSC, POU5F1	0.00449
743	POU5F1, NR2F2, SOX2	0.00449
744	CDX2, POU5F1, NR2F2, SOX2	0.00447
745	EOMES, POU5F1, SOX2, TGIF2	0.00446
746	POU5F1, SOX17, PRDM14, SOX2	0.00445
747	LIN28A, IRX2, HEY2, SOX2	0.00445
748	DLX5, KLF4, PRDM14, SOX2	0.00444
749	HAND1, LIN28A, IRX2, SOX2	0.00442
750	DLX5, GSC, POU5F1, SOX2	0.00441
751	ONECUT1, POU5F1, PRDM14, SOX2	0.00441
752	DLX5, POU5F1, SOX2, TGIF2	0.00440
753	PBX1, HLTF, POU5F1, SOX2	0.00439
754	OTX1, PRDM14, SOX2	0.00435
755	HLTF, LIN28A, ZIC3, SOX2	0.00434
756	CDX2, OTX1, PRDM14, SOX2	0.00434
757	LHX1, NR5A1, SOX2	0.00433
758	POU4F1, WT1, POU5F1, SOX2	0.00432
759	NKX2-5, NR5A1, POU5F1, SOX2	0.00431
760	CDX2, LHX1, NR5A1, SOX2	0.00431
761	PBX1, LIN28A, GSC, SOX2	0.00431
762	LIN28A, HESX1, KLF4, SOX2	0.00430
763	POU4F1, KLF4, PRDM14, SOX2	0.00430
764	LIN28A, IRX2, DLX5, SOX2	0.00429
765	LIN28A, SOX17, SOX2, TGIF2	0.00429
766	HAND1, NR5A1, MYC, SOX2	0.00428
767	POU5F1, HESX1, SOX2	0.00428
768	CDX2, POU5F1, HESX1, SOX2	0.00427
769	BHLHE22, KLF4, PRDM14, SOX2	0.00427
770	TFAP2C, NR5A1, POU5F1, SOX2	0.00426
771	LIN28A, HOXB5, SOX2, TGIF2	0.00426
772	HLTF, GSC, POU5F1, SOX2	0.00425
773	LIN28A, GSC, OTX1, SOX2	0.00425
774	PBX1, TFAP2C, POU5F1, SOX2	0.00425
775	HLTF, LIN28A, POU5F1, MYC	0.00422
776	SIX3, LIN28A, ZIC3, SOX2	0.00422
777	LIN28A, NR5A1, HESX1, SOX2	0.00421
778	MEIS2, POU5F1, OTX1, SOX2	0.00421
779	PBX1, POU4F1, POU5F1, SOX2	0.00420
780	BHLHE22, POU4F1, NR5A1, SOX2	0.00419
781	POU5F1, GATA4, PRDM14, SOX2	0.00418
782	LIN28A, LHX1, EOMES, SOX2	0.00416
783	LHX1, WT1, POU5F1, SOX2	0.00414
784	NANOG, POU5F1, HEY2, SOX2	0.00413
785	LHX1, NR5A1, OTX1, SOX2	0.00413
786	BHLHE22, POU5F1, HESX1, SOX2	0.00409
787	LHX2, POU5F1, SOX2, TGIF2	0.00408
788	HAND1, ZIC3, POU5F1, SOX2	0.00408
789	DLX5, NR5A1, MYC, SOX2	0.00407
790	WT1, DMRT1, POU5F1, SOX2	0.00406
791	LIN28A, NR5A1, GATA4, SOX2	0.00406
792	HLTF, LIN28A, HOXB5, SOX2	0.00406
793	GSC, NR5A1, POU5F1, MYC	0.00405
794	PBX1, LIN28A, EOMES, SOX2	0.00405
795	PRDM14, SOX2	0.00404
796	CDX2, PRDM14, SOX2	0.00403
797	OSR1, PBX1, POU5F1, SOX2	0.00402
798	WT1, DLX5, POU5F1, SOX2	0.00400
799	POU5F1, CBX5, SOX2, STAT3	0.00399
800	TFAP2C, IRX2, POU5F1, SOX2	0.00399
801	PBX1, SIX3, LIN28A, SOX2	0.00399
802	DLX5, OTX1, PRDM14, SOX2	0.00398
803	LHX5, NR5A1, MYC, SOX2	0.00398
804	BHLHE22, OTX1, PRDM14, SOX2	0.00397
805	MYC, OTX1, KLF4, SOX2	0.00397
806	LIN28A, SOX17, PRDM14, SOX2	0.00397
807	EOMES, NANOG, POU5F1, SOX2	0.00394
808	GBX2, IRX2, POU5F1, SOX2	0.00393
809	BHLHE22, LIN28A, GSC, POU5F1	0.00393
810	LIN28A, DMRT1, NANOG, SOX2	0.00392
811	POU4F1, OTX1, PRDM14, SOX2	0.00391
812	LIN28A, LHX5, GSC, SOX2	0.00391
813	OSR1, WT1, POU5F1, SOX2	0.00387
814	PBX1, ZIC3, POU5F1, SOX2	0.00386
815	LIN28A, DLX5, EOMES, SOX2	0.00385
816	ZIC3, LHX1, POU5F1, SOX2	0.00384
817	SIX3, LHX1, NR5A1, SOX2	0.00384
818	DLX5, PRDM14, SOX2	0.00382
819	BHLHE22, PRDM14, SOX2	0.00381
820	POU5F1, GATA6, KLF4, SOX2	0.00381
821	CDX2, DLX5, PRDM14, SOX2	0.00381
822	ONECUT1, LIN28A, PRDM14, SOX2	0.00381
823	CDX2, BHLHE22, PRDM14, SOX2	0.00381
824	LHX5, NR5A1, PRDM14, SOX2	0.00381
825	NR5A1, MYC, HEY2, SOX2	0.00380
826	MEIS2, POU4F1, LIN28A, SOX2	0.00380
827	LIN28A, HESX1, HEY2, SOX2	0.00380
828	OSR1, NR5A1, MYC, SOX2	0.00380
829	SIX3, LIN28A, HESX1, SOX2	0.00379
830	NR5A1, HOXB5, PRDM14, SOX2	0.00379
831	SIX3, OTX1, PRDM14, SOX2	0.00378
832	PBX1, LIN28A, DMRT1, SOX2	0.00376
833	NANOG, POU5F1, HESX1, SOX2	0.00376
834	POU4F1, PRDM14, SOX2	0.00374
835	CDX2, POU4F1, PRDM14, SOX2	0.00373
836	PBX1, HAND1, POU5F1, SOX2	0.00373
837	SIX3, LIN28A, GSC, POU5F1	0.00373
838	DMRT1, MYC, PRDM14, SOX2	0.00373
839	LIN28A, GATA4, PRDM14, SOX2	0.00373
840	LIN28A, GSC, NR5A1, MYC	0.00372
841	NR5A1, GATA6, PRDM14, SOX2	0.00372
842	PBX1, LHX1, POU5F1, SOX2	0.00370
843	LIN28A, DLX5, HOXB5, SOX2	0.00370
844	LIN28A, HESX1, OTX1, SOX2	0.00370
845	NKX2-5, LIN28A, NR5A1, SOX2	0.00370
846	LIN28A, POU5F1, MYC, OTX1	0.00370
847	LIN28A, GSC, HESX1, SOX2	0.00370
848	LHX5, MYC, PRDM14, SOX2	0.00370
849	BHLHE22, LIN28A, ZIC3, SOX2	0.00366
850	OSR1, POU5F1, HESX1, SOX2	0.00366
851	LIN28A, GSC, POU5F1, OTX1	0.00365
852	MEIS2, POU5F1, KLF4, SOX2	0.00365
853	BHLHE22, DLX5, PRDM14, SOX2	0.00364
854	LIN28A, GSC, POU5F1, TGIF2	0.00364
855	POU5F1, PRDM14, SOX2, STAT3	0.00363
856	GSC, NR5A1, POU5F1	0.00363
857	HLTF, LIN28A, WT1, SOX2	0.00363
858	LIN28A, EOMES, SOX2, TGIF2	0.00362
859	PBX1, HLTF, LIN28A, SOX2	0.00362
860	CDX2, GSC, NR5A1, POU5F1	0.00361
861	SIX3, PRDM14, SOX2	0.00360
862	CDX2, SIX3, PRDM14, SOX2	0.00360
863	HAND1, EOMES, POU5F1, SOX2	0.00357
864	NR5A1, POU5F1, CBX5, SOX2	0.00356
865	BHLHE22, POU4F1, PRDM14, SOX2	0.00356
866	MYC, HEY2, PRDM14, SOX2	0.00356
867	LIN28A, LHX1, GSC, POU5F1	0.00356
868	PBX1, TFAP2C, LIN28A, SOX2	0.00356
869	BHLHE22, MEIS2, LIN28A, SOX2	0.00355
870	OSR1, POU5F1, HOXB5, SOX2	0.00355
871	POU4F1, MYC, KLF4, SOX2	0.00353
872	TFAP2C, LIN28A, IRX2, SOX2	0.00353
873	NR5A1, MYC, HOXB5, SOX2	0.00353
874	IRX2, LHX5, POU5F1, SOX2	0.00353
875	LIN28A, POU5F1, MYC	0.00352
876	TFAP2C, LIN28A, NR5A1, SOX2	0.00352
877	HLTF, MEIS2, POU5F1, SOX2	0.00352
878	CDX2, LIN28A, POU5F1, MYC	0.00351
879	IRX2, POU5F1, SOX17, SOX2	0.00351
880	HAND1, LIN28A, GSC, SOX2	0.00350
881	HAND1, NR5A1, OTX1, SOX2	0.00350
882	HLTF, MYC, PRDM14, SOX2	0.00350
883	PBX1, POU4F1, LIN28A, SOX2	0.00349
884	NR5A1, PRDM14, NR2F2, SOX2	0.00349
885	POU4F1, DLX5, PRDM14, SOX2	0.00348
886	OSR1, NANOG, POU5F1, SOX2	0.00347
887	SIX3, KLF4, PRDM14, SOX2	0.00346
888	SIX3, BHLHE22, PRDM14, SOX2	0.00346
889	NR5A1, NANOG, MYC, SOX2	0.00345
890	ZIC3, POU5F1, HOXB5, SOX2	0.00344
891	LHX1, KLF4, PRDM14, SOX2	0.00344
892	LIN28A, HESX1, SOX2	0.00344
893	HAND1, NR5A1, SOX2	0.00343
894	CDX2, LIN28A, HESX1, SOX2	0.00343
895	POU4F1, POU5F1, HESX1, SOX2	0.00343
896	CDX2, HAND1, NR5A1, SOX2	0.00342
897	LIN28A, GSC, POU5F1, PRDM14	0.00342
898	SIX3, MEIS2, LIN28A, SOX2	0.00341
899	TFAP2C, LIN28A, IRX2, POU5F1	0.00340
900	POU4F1, LIN28A, WT1, SOX2	0.00340
901	LIN28A, ZIC3, DLX5, SOX2	0.00339
902	GBX2, POU5F1, SOX2, STAT3	0.00338
903	LHX1, MYC, PRDM14, SOX2	0.00338
904	LIN28A, NR5A1, POU5F1, SOX17	0.00338
905	TFAP2C, PAX6, POU5F1, SOX2	0.00336
906	LIN28A, DLX5, SOX2, TGIF2	0.00335
907	MEIS2, LHX1, POU5F1, SOX2	0.00335
908	NR5A1, EOMES, PRDM14, SOX2	0.00335
909	SIX3, POU4F1, PRDM14, SOX2	0.00334
910	LIN28A, DMRT1, EOMES, SOX2	0.00334
911	SIX3, DLX5, PRDM14, SOX2	0.00334
912	GBX2, POU5F1, HESX1, SOX2	0.00334
913	OSR1, LIN28A, DMRT1, SOX2	0.00333
914	HLTF, NR5A1, KLF4, SOX2	0.00333
915	BHLHE22, LIN28A, HESX1, SOX2	0.00332
916	PBX1, NR5A1, PRDM14, SOX2	0.00330
917	DMRT1, POU5F1, HOXB5, SOX2	0.00330
918	FOXD3, POU5F1, PRDM14, SOX2	0.00330
919	GBX2, POU5F1, KLF4, SOX2	0.00329
920	LIN28A, LHX1, GSC, SOX2	0.00327
921	LIN28A, MYC, GATA6, SOX2	0.00327
922	MEIS2, PRDM14, SOX2, TGIF2	0.00326
923	LIN28A, LHX2, SOX2, TGIF2	0.00326
924	PBX1, HAND1, LIN28A, SOX2	0.00324
925	TFAP2C, POU5F1, SOX2, TGIF2	0.00324
926	GBX2, LIN28A, MYC, SOX2	0.00324
927	OSR1, NR5A1, KLF4, SOX2	0.00323
928	HAND1, KLF4, PRDM14, SOX2	0.00323
929	GBX2, LIN28A, IRX2, SOX2	0.00323
930	HAND1, MYC, PRDM14, SOX2	0.00323
931	IRX2, POU5F1, GATA6, SOX2	0.00322
932	MYC, HOXB5, PRDM14, SOX2	0.00321
933	PBX1, LIN28A, ZIC3, SOX2	0.00321
934	DMRT1, GSC, POU5F1, SOX2	0.00321
935	LIN28A, CBX5, SOX2, STAT3	0.00320
936	WT1, POU5F1, HEY2, SOX2	0.00320
937	LIN28A, POU5F1, SOX17, TGIF2	0.00319
938	PBX1, LIN28A, LHX1, SOX2	0.00319
939	SIX3, MYC, KLF4, SOX2	0.00319
940	PBX1, POU5F1, GATA6, SOX2	0.00318
941	LIN28A, GSC, NR5A1	0.00317
942	NKX2-5, POU5F1, MYC, SOX2	0.00317
943	HAND1, OTX1, PRDM14, SOX2	0.00317
944	OSR1, LIN28A, HEY2, SOX2	0.00316
945	LIN28A, PRDM14, SOX2, STAT3	0.00316
946	CDX2, LIN28A, GSC, NR5A1	0.00316
947	DMRT1, POU5F1, HESX1, SOX2	0.00315
948	MYC, PRDM14, SOX2, TGIF2	0.00315
949	HAND1, LIN28A, ZIC3, SOX2	0.00315
950	NKX2-5, POU5F1, OTX1, SOX2	0.00314
951	POU5F1, SOX17, SOX2, STAT3	0.00314
952	HLTF, LIN28A, POU5F1, OTX1	0.00310
953	OSR1, PBX1, LIN28A, SOX2	0.00310
954	LIN28A, LHX1, WT1, SOX2	0.00310
955	LHX1, OTX1, PRDM14, SOX2	0.00307
956	LIN28A, IRX2, SOX17, SOX2	0.00307
957	LIN28A, FOXO1, POU5F1, SOX2	0.00307
958	TFAP2C, POU5F1, SOX2, STAT3	0.00306
959	POU5F1, HOXB5, HEY2, SOX2	0.00306
960	HLTF, LIN28A, POU5F1	0.00305
961	LIN28A, POU5F1, OTX1	0.00304
962	CDX2, HLTF, LIN28A, POU5F1	0.00304
963	LIN28A, DLX5, POU5F1, PRDM14	0.00304
964	ZIC3, POU5F1, HEY2, SOX2	0.00304
965	CDX2, LIN28A, POU5F1, OTX1	0.00303
966	DMRT1, KLF4, PRDM14, SOX2	0.00303
967	PAX6, POU5F1, GATA6, SOX2	0.00303
968	LIN28A, DLX5, GSC, SOX2	0.00303
969	PBX1, POU5F1, SOX17, SOX2	0.00302
970	POU4F1, POU5F1, GATA6, SOX2	0.00302
971	LIN28A, WT1, DLX5, SOX2	0.00301
972	HLTF, LIN28A, GSC, SOX2	0.00301
973	HAND1, PRDM14, SOX2	0.00300
974	LIN28A, ZIC3, LHX1, SOX2	0.00299
975	LHX1, PRDM14, SOX2	0.00299
976	CDX2, HAND1, PRDM14, SOX2	0.00299
977	TFAP2C, LIN28A, PAX6, SOX2	0.00299
978	LIN28A, WT1, DMRT1, SOX2	0.00299
979	PBX1, POU5F1, HEY2, SOX2	0.00298
980	CDX2, LHX1, PRDM14, SOX2	0.00297
981	LIN28A, DLX5, POU5F1, MYC	0.00295
982	IRX2, MYC, PRDM14, SOX2	0.00295
983	BHLHE22, LIN28A, POU5F1, MYC	0.00294
984	HAND1, POU5F1, SOX2, MEIS1	0.00293
985	LIN28A, NANOG, HEY2, SOX2	0.00293
986	LIN28A, NR5A1, CBX5, SOX2	0.00292
987	LIN28A, IRX2, LHX5, SOX2	0.00291
988	MEIS2, HAND1, POU5F1, SOX2	0.00291
989	OSR1, LIN28A, HESX1, SOX2	0.00291
990	IRX2, NR5A1, PRDM14, SOX2	0.00290
991	NANOG, POU5F1, HOXB5, SOX2	0.00290
992	DMRT1, OTX1, PRDM14, SOX2	0.00289
993	PBX1, TFAP2C, LIN28A, POU5F1	0.00289
994	NR5A1, EOMES, KLF4, SOX2	0.00285
995	GBX2, POU5F1, SOX2	0.00285
996	POU4F1, LHX1, NR5A1, SOX2	0.00284
997	GSC, POU5F1, HEY2, SOX2	0.00284
998	LHX5, POU5F1, SOX2, TGIF2	0.00284
999	NR5A1, PRDM14, SOX2, TGIF2	0.00284
1000	CDX2, GBX2, POU5F1, SOX2	0.00284
1001	OTX1, PRDM14, SOX2, TGIF2	0.00283
1002	DMRT1, PRDM14, SOX2	0.00283
1003	SIX3, LHX1, PRDM14, SOX2	0.00283
1004	CDX2, DMRT1, PRDM14, SOX2	0.00283
1005	HLTF, KLF4, PRDM14, SOX2	0.00281
1006	POU5F1	0.00281
1007	LIN28A	0.00281
1008	LIN28A, POU5F1	0.00281
1009	NKX2-5, POU5F1, SOX2	0.00280
1010	BHLHE22, LHX1, PRDM14, SOX2	0.00280
1011	CDX2, LIN28A, POU5F1	0.00279
1012	POU5F1, GATA6, SOX2	0.00279
1013	CDX2, NKX2-5, POU5F1, SOX2	0.00279
1014	TFAP2C, LIN28A, SOX2, TGIF2	0.00279
1015	CDX2, POU5F1	0.00279
1016	CDX2, LIN28A	0.00278
1017	CDX2, POU5F1, GATA6, SOX2	0.00278
1018	OSR1, EOMES, POU5F1, SOX2	0.00278
1019	POU4F1, LHX1, PRDM14, SOX2	0.00277
1020	DLX5, DMRT1, PRDM14, SOX2	0.00277
1021	LIN28A, NR2F2, SOX2	0.00277
1022	POU4F1, LIN28A, HESX1, SOX2	0.00277
1023	GSC, PAX6, POU5F1, SOX2	0.00276
1024	OTX1, HEY2, PRDM14, SOX2	0.00275
1025	LHX2, FOXO1, POU5F1, SOX2	0.00275
1026	NKX2-5, GSC, POU5F1, SOX2	0.00275
1027	CDX2, LIN28A, NR2F2, SOX2	0.00275
1028	LIN28A, IRX2, GSC, POU5F1	0.00274
1029	HLTF, OTX1, PRDM14, SOX2	0.00274
1030	HEY2, PRDM14, SOX2	0.00273
1031	BHLHE22, HEY2, PRDM14, SOX2	0.00273
1032	HAND1, LIN28A, EOMES, SOX2	0.00273
1033	CDX2, HEY2, PRDM14, SOX2	0.00273
1034	POU5F1, OTX1	0.00272
1035	OSR1, POU5F1, SOX2, STAT3	0.00272
1036	LHX2, POU5F1, MYC, SOX2	0.00272
1037	OSR1, LIN28A, WT1, SOX2	0.00272
1038	ZIC3, DMRT1, POU5F1, SOX2	0.00272
1039	HAND1, DLX5, PRDM14, SOX2	0.00272
1040	HLTF, NR5A1, SOX2	0.00271
1041	CDX2, POU5F1, OTX1	0.00271
1042	CDX2, HLTF, NR5A1, SOX2	0.00270
1043	BHLHE22, DMRT1, PRDM14, SOX2	0.00270
1044	GSC, EOMES, POU5F1, SOX2	0.00270
1045	FOXD3, LIN28A, PRDM14, SOX2	0.00270
1046	LIN28A, POU5F1, HESX1, GATA6	0.00269
1047	HLTF, PRDM14, SOX2	0.00269
1048	CDX2, HLTF, PRDM14, SOX2	0.00268
1049	NANOG, MYC, PRDM14, SOX2	0.00268
1050	MEIS2, LIN28A, OTX1, SOX2	0.00268
1051	GSC, NR5A1, SOX2, TGIF2	0.00267
1052	POU4F1, POU5F1, NR2F2, SOX2	0.00267
1053	LHX2, IRX2, POU5F1, SOX2	0.00267
1054	LIN28A, POU5F1, MYC, PRDM14	0.00267
1055	WT1, POU5F1, SOX17, SOX2	0.00266
1056	LHX1, DLX5, PRDM14, SOX2	0.00266
1057	DMRT1, PRDM14, SOX2, TGIF2	0.00266
1058	PBX1, MYC, PRDM14, SOX2	0.00265
1059	NKX2-5, LIN28A, MYC, SOX2	0.00265
1060	BHLHE22, HAND1, PRDM14, SOX2	0.00265
1061	SIX3, HAND1, PRDM14, SOX2	0.00265
1062	POU4F1, GSC, NR5A1, POU5F1	0.00264
1063	DLX5, HEY2, PRDM14, SOX2	0.00264
1064	MEIS2, IRX2, POU5F1, SOX2	0.00263
1065	NR5A1, MYC, SOX2, TGIF2	0.00263
1066	GBX2, POU4F1, POU5F1, SOX2	0.00263
1067	POU4F1, DMRT1, PRDM14, SOX2	0.00262
1068	LIN28A, OTX1	0.00262
1069	ZIC3, NR5A1, PRDM14, SOX2	0.00261
1070	ZIC3, PAX6, POU5F1, SOX2	0.00261
1071	PBX1, NANOG, POU5F1, SOX2	0.00260
1072	CDX2, LIN28A, OTX1	0.00260
1073	HLTF, BHLHE22, PRDM14, SOX2	0.00260
1074	LIN28A, IRX2, GATA6, SOX2	0.00260
1075	POU5F1, MYC	0.00259
1076	PBX1, OTX1, PRDM14, SOX2	0.00259
1077	LHX1, POU5F1, HESX1, SOX2	0.00259
1078	LIN28A, LHX1, POU5F1, MYC	0.00259
1079	CDX2, POU5F1, MYC	0.00259
1080	FOXO1, POU5F1, SOX17, SOX2	0.00258
1081	LIN28A, EOMES, NANOG, SOX2	0.00257
1082	HAND1, NR5A1, KLF4, SOX2	0.00257
1083	GSC, NR5A1, MYC, SOX2	0.00257
1084	POU4F1, LIN28A, POU5F1, MYC	0.00256
1085	HLTF, LIN28A, POU5F1, PRDM14	0.00255
1086	LIN28A, GSC, EOMES, POU5F1	0.00255
1087	SIX3, HEY2, PRDM14, SOX2	0.00255
1088	LIN28A, ZIC3, HOXB5, SOX2	0.00255
1089	MEIS2, MYC, PRDM14, SOX2	0.00255
1090	SIX3, GBX2, POU5F1, SOX2	0.00254
1091	POU4F1, HAND1, PRDM14, SOX2	0.00254
1092	GBX2, LIN28A, POU5F1, PRDM14	0.00254
1093	POU5F1, MYC, OTX1	0.00254
1094	LIN28A, GATA6, KLF4, SOX2	0.00254
1095	LIN28A, PAX6, GATA6, SOX2	0.00254
1096	BHLHE22, NKX2-5, POU5F1, SOX2	0.00253
1097	PBX1, DLX5, POU5F1, SOX2	0.00253
1098	TFAP2C, LIN28A, NR5A1, POU5F1	0.00253
1099	LHX5, OTX1, PRDM14, SOX2	0.00253
1100	BHLHE22, LHX1, NR5A1, SOX2	0.00253
1101	CDX2, POU5F1, MYC, OTX1	0.00253
1102	LIN28A, DMRT1, HESX1, SOX2	0.00252
1103	TFAP2C, LIN28A, POU5F1, TGIF2	0.00252
1104	LIN28A, NANOG, HESX1, SOX2	0.00252
1105	HLTF, NR5A1, OTX1, SOX2	0.00252
1106	OSR1, LIN28A, POU5F1, MYC	0.00252
1107	NKX2-5, LIN28A, OTX1, SOX2	0.00251
1108	BHLHE22, MYC, KLF4, SOX2	0.00248
1109	LIN28A, POU5F1, OTX1, PRDM14	0.00246
1110	SIX3, HAND1, NR5A1, SOX2	0.00245
1111	BHLHE22, GSC, NR5A1, POU5F1	0.00245
1112	HLTF, SIX3, PRDM14, SOX2	0.00245
1113	TFAP2C, CDX1, POU5F1, SOX2	0.00245
1114	GBX2, LIN28A, NR5A1, POU5F1	0.00245
1115	PBX1, BHLHE22, PRDM14, SOX2	0.00244
1116	POU4F1, HEY2, PRDM14, SOX2	0.00243
1117	SIX3, DMRT1, PRDM14, SOX2	0.00243
1118	HLTF, DLX5, PRDM14, SOX2	0.00243
1119	CDX1, POU5F1, SOX17, SOX2	0.00243
1120	GBX2, LIN28A, SOX2, STAT3	0.00242
1121	LIN28A, LHX1, POU5F1, OTX1	0.00242
1122	GBX2, LIN28A, HESX1, SOX2	0.00242
1123	SIX3, POU5F1, NR2F2, SOX2	0.00241
1124	IRX2, NR5A1, MYC, SOX2	0.00241
1125	LIN28A, MYC	0.00241
1126	PBX1, LIN28A, HEY2, SOX2	0.00241
1127	PBX1, LHX5, POU5F1, SOX2	0.00241
1128	IRX2, OTX1, PRDM14, SOX2	0.00240
1129	HLTF, LIN28A, LHX1, POU5F1	0.00240
1130	HLTF, POU4F1, PRDM14, SOX2	0.00240
1131	HAND1, LIN28A, SOX2, MEIS1	0.00240
1132	PBX1, LIN28A, GATA6, SOX2	0.00240
1133	CDX2, LIN28A, MYC	0.00240
1134	HLTF, NKX2-5, POU5F1, SOX2	0.00239
1135	OSR1, MYC, PRDM14, SOX2	0.00239
1136	NKX2-5, EOMES, POU5F1, SOX2	0.00239
1137	SIX3, LIN28A, POU5F1, MYC	0.00239
1138	LHX1, GSC, NR5A1, POU5F1	0.00238
1139	LIN28A, SOX17, SOX2, STAT3	0.00238
1140	HAND1, WT1, POU5F1, SOX2	0.00237
1141	GSC, NR5A1, KLF4, SOX2	0.00237
1142	LHX2, POU5F1, SOX2, STAT3	0.00237
1143	LIN28A, ZIC3, HEY2, SOX2	0.00237
1144	PBX1, IRX2, POU5F1, SOX2	0.00237
1145	PBX1, LIN28A, SOX17, SOX2	0.00237
1146	LIN28A, POU5F1, HEY2, PRDM14	0.00237
1147	BHLHE22, POU5F1, NR2F2, SOX2	0.00237
1148	TFAP2C, LIN28A, SOX2, STAT3	0.00237
1149	HLTF, BHLHE22, LIN28A, POU5F1	0.00236
1150	HLTF, GSC, NR5A1, POU5F1	0.00236
1151	MEIS2, EOMES, POU5F1, SOX2	0.00235
1152	KLF4, HEY2, PRDM14, SOX2	0.00235
1153	TFAP2C, POU5F1, PRDM14, SOX2	0.00235
1154	GSC, PRDM14, SOX2, TGIF2	0.00234
1155	IRX2, POU5F1, GATA4, SOX2	0.00233
1156	LIN28A, GSC, PAX6, SOX2	0.00233
1157	LIN28A, POU5F1, MYC, HEY2	0.00233
1158	TFAP2C, EMX2, POU5F1, SOX2	0.00233
1159	POU5F1, MYC, SOX17, SOX2	0.00232
1160	POU4F1, LIN28A, GSC, NR5A1	0.00232
1161	LHX5, PRDM14, SOX2	0.00232
1162	MEIS2, LIN28A, KLF4, SOX2	0.00232
1163	LIN28A, MYC, OTX1	0.00231
1164	GSC, NR5A1, POU5F1, OTX1	0.00231
1165	LIN28A, WT1, HEY2, SOX2	0.00231
1166	CDX2, LHX5, PRDM14, SOX2	0.00231
1167	HLTF, POU5F1, HESX1, SOX2	0.00231
1168	LIN28A, POU5F1, GATA6, PRDM14	0.00231
1169	IRX2, POU5F1, CBX5, SOX2	0.00230
1170	LHX2, NR5A1, PRDM14, SOX2	0.00230
1171	GBX2, LIN28A, KLF4, SOX2	0.00229
1172	PBX1, PRDM14, SOX2	0.00229
1173	CDX2, LIN28A, MYC, OTX1	0.00229
1174	PAX6, POU5F1, SOX17, SOX2	0.00229
1175	PBX1, CDX2, PRDM14, SOX2	0.00229
1176	HLTF, POU5F1, GATA6, SOX2	0.00229
1177	SIX3, POU5F1, GATA6, SOX2	0.00228
1178	BHLHE22, IRX2, PRDM14, SOX2	0.00227
1179	LIN28A, GSC, POU5F1, HESX1	0.00227
1180	SIX3, NKX2-5, POU5F1, SOX2	0.00227
1181	LIN28A, ZIC3, PAX6, SOX2	0.00226
1182	IRX2, PRDM14, SOX2	0.00225
1183	WT1, LHX5, POU5F1, SOX2	0.00225
1184	WT1, NANOG, POU5F1, SOX2	0.00225
1185	NR5A1, REST, PRDM14, SOX2	0.00225
1186	CDX2, IRX2, PRDM14, SOX2	0.00225
1187	BHLHE22, PRDM14, SOX2, TGIF2	0.00224
1188	LIN28A, LHX1, POU5F1	0.00224
1189	CDX2, LIN28A, LHX1, POU5F1	0.00223
1190	LIN28A, LHX2, IRX2, SOX2	0.00223
1191	LIN28A, DMRT1, GSC, SOX2	0.00222
1192	LIN28A, POU5F1, SOX17, PRDM14	0.00222
1193	POU5F1, GATA6, SOX2, STAT3	0.00221
1194	TFAP2C, LIN28A, CDX1, SOX2	0.00221
1195	LIN28A, POU5F1, MYC, SOX17	0.00221
1196	LIN28A, POU5F1, PRDM14	0.00221
1197	CDX2, LIN28A, POU5F1, PRDM14	0.00221
1198	GBX2, WT1, POU5F1, SOX2	0.00221
1199	MEIS2, HAND1, LIN28A, SOX2	0.00220
1200	LIN28A, FOXO1, SOX17, SOX2	0.00220
1201	NKX2-5, POU5F1, KLF4, SOX2	0.00220
1202	LIN28A, GSC, EOMES, SOX2	0.00220
1203	BHLHE22, LHX5, PRDM14, SOX2	0.00219
1204	IRX2, EOMES, PRDM14, SOX2	0.00219
1205	PRDM14, SOX2, TGIF2	0.00218
1206	GBX2, BHLHE22, POU5F1, SOX2	0.00218
1207	BHLHE22, LIN28A, POU5F1, PRDM14	0.00218
1208	NR5A1, EOMES, MYC, SOX2	0.00218
1209	CDX2, PRDM14, SOX2, TGIF2	0.00218
1210	POU4F1, LHX5, PRDM14, SOX2	0.00218
1211	LIN28A, LHX5, SOX2, TGIF2	0.00217
1212	LIN28A, HOXB5, HEY2, SOX2	0.00217
1213	HAND1, POU5F1, GATA6, SOX2	0.00217
1214	DMRT1, NR5A1, SOX2	0.00217
1215	DLX5, NR5A1, KLF4, SOX2	0.00217
1216	CDX2, DMRT1, NR5A1, SOX2	0.00216
1217	NKX2-5, LIN28A, SOX2	0.00216
1218	CDX2, NKX2-5, LIN28A, SOX2	0.00216
1219	LIN28A, LHX2, FOXO1, SOX2	0.00216
1220	ONECUT1, POU5F1, MYC, SOX2	0.00215
1221	POU5F1, MYC, SOX2, MEIS1	0.00214
1222	ZIC3, IRX2, NR5A1, SOX2	0.00214
1223	IRX2, POU5F1, SOX2, TGIF2	0.00214
1224	MEIS2, LIN28A, IRX2, SOX2	0.00214
1225	POU5F1, HEY2, SOX2, STAT3	0.00214
1226	HLTF, LIN28A, DLX5, POU5F1	0.00214
1227	IRX2, POU5F1, HOXB5, SOX2	0.00213
1228	LIN28A, DMRT1, HOXB5, SOX2	0.00213
1229	LIN28A, DLX5, POU5F1, OTX1	0.00213
1230	WT1, NR5A1, PRDM14, SOX2	0.00212
1231	IRX2, DLX5, PRDM14, SOX2	0.00212
1232	BHLHE22, LIN28A, POU5F1, OTX1	0.00212
1233	HEY2, PRDM14, SOX2, TGIF2	0.00211
1234	LIN28A, PAX6, POU5F1, SOX2	0.00211
1235	WT1, POU5F1, HOXB5, SOX2	0.00211
1236	LHX5, POU5F1, HOXB5, SOX2	0.00211
1237	TFAP2C, NKX2-5, POU5F1, SOX2	0.00210
1238	IRX2, DMRT1, PRDM14, SOX2	0.00210
1239	DLX5, GSC, NR5A1, POU5F1	0.00210
1240	LIN28A, CDX1, SOX17, SOX2	0.00210
1241	IRX2, GSC, PRDM14, SOX2	0.00209
1242	PBX1, DMRT1, PRDM14, SOX2	0.00209
1243	OSR1, HLTF, LIN28A, POU5F1	0.00209
1244	BHLHE22, LIN28A, GSC, NR5A1	0.00209
1245	SIX3, GSC, NR5A1, POU5F1	0.00209
1246	IRX2, HEY2, PRDM14, SOX2	0.00208
1247	NKX2-5, LIN28A, GSC, SOX2	0.00208
1248	TFAP2C, LIN28A, PRDM14, SOX2	0.00208
1249	LIN28A, WT1, SOX17, SOX2	0.00207
1250	LHX1, DMRT1, PRDM14, SOX2	0.00207
1251	BHLHE22, NKX2-5, LIN28A, SOX2	0.00207
1252	LHX5, POU5F1, GATA6, SOX2	0.00207
1253	LIN28A, IRX2, POU5F1, SOX17	0.00206
1254	POU5F1, GATA6, OTX1, SOX2	0.00206
1255	LIN28A, GSC, HEY2, SOX2	0.00206
1256	HAND1, LHX5, PRDM14, SOX2	0.00206
1257	OSR1, PRDM14, SOX2, TGIF2	0.00205
1258	GBX2, POU5F1, OTX1, SOX2	0.00205
1259	FOXD3, LIN28A, POU5F1, SOX2	0.00205
1260	LHX1, LHX5, PRDM14, SOX2	0.00205
1261	HOXB5, PRDM14, SOX2	0.00205
1262	HLTF, MEIS2, LIN28A, SOX2	0.00205
1263	CDX2, HOXB5, PRDM14, SOX2	0.00204
1264	NANOG, OTX1, PRDM14, SOX2	0.00204
1265	LHX1, HEY2, PRDM14, SOX2	0.00204
1266	LIN28A, NR5A1, POU5F1, MYC	0.00204
1267	NR5A1, HEY2, SOX2	0.00204
1268	CDX2, NR5A1, HEY2, SOX2	0.00203
1269	HLTF, LIN28A, GSC, NR5A1	0.00203
1270	OSR1, LIN28A, HOXB5, SOX2	0.00203
1271	LIN28A, LHX1, GSC, NR5A1	0.00203
1272	LIN28A, GSC, NR5A1, OTX1	0.00203
1273	POU5F1, HEY2, SOX2, MEIS1	0.00203
1274	GSC, FOXO1, POU5F1, SOX2	0.00203
1275	POU5F1, GATA4, SOX2, TGIF2	0.00203
1276	NR5A1, OTX1, SOX2, TGIF2	0.00202
1277	LIN28A, ZIC3, DMRT1, SOX2	0.00202
1278	LIN28A, LHX1, POU5F1, PRDM14	0.00202
1279	POU4F1, IRX2, PRDM14, SOX2	0.00202
1280	NANOG, KLF4, PRDM14, SOX2	0.00201
1281	MYC, HESX1, PRDM14, SOX2	0.00201
1282	WT1, EOMES, POU5F1, SOX2	0.00201
1283	IRX2, NR5A1, EOMES, SOX2	0.00201
1284	IRX2, GSC, NR5A1, SOX2	0.00201
1285	HAND1, POU5F1, HESX1, SOX2	0.00201
1286	SIX3, IRX2, PRDM14, SOX2	0.00200
1287	GBX2, LIN28A, SOX2	0.00200
1288	LIN28A, LHX2, MYC, SOX2	0.00200
1289	GSC, NR5A1, POU5F1, PRDM14	0.00199
1290	PBX1, LIN28A, IRX2, SOX2	0.00199
1291	CDX2, GBX2, LIN28A, SOX2	0.00199
1292	POU4F1, PRDM14, SOX2, TGIF2	0.00199
1293	HLTF, HEY2, PRDM14, SOX2	0.00199
1294	OSR1, LIN28A, NANOG, SOX2	0.00199
1295	OSR1, LIN28A, POU5F1, PRDM14	0.00199
1296	BHLHE22, LIN28A, POU5F1	0.00198
1297	PBX1, GBX2, POU5F1, SOX2	0.00198
1298	NKX2-5, NR5A1, PRDM14, SOX2	0.00198
1299	CDX2, BHLHE22, LIN28A, POU5F1	0.00198
1300	FOXO1, POU5F1, PRDM14, SOX2	0.00198
1301	DMRT1, HEY2, PRDM14, SOX2	0.00197
1302	HAND1, IRX2, PRDM14, SOX2	0.00197
1303	DMRT1, NR5A1, KLF4, SOX2	0.00197
1304	LIN28A, IRX2, GATA4, SOX2	0.00197
1305	GSC, POU5F1, HOXB5, SOX2	0.00197
1306	POU5F1, OTX1, NR2F2, SOX2	0.00196
1307	HLTF, IRX2, PRDM14, SOX2	0.00196
1308	LIN28A, LHX1, HESX1, SOX2	0.00196
1309	MEIS2, ZIC3, POU5F1, SOX2	0.00196
1310	HLTF, SIX3, NR5A1, SOX2	0.00196
1311	LIN28A, LHX2, POU5F1, PRDM14	0.00195
1312	EOMES, KLF4, PRDM14, SOX2	0.00195
1313	GBX2, PRDM14, SOX2, TGIF2	0.00195
1314	LIN28A, IRX2, CBX5, SOX2	0.00195
1315	NR5A1, HESX1, PRDM14, SOX2	0.00195
1316	DLX5, POU5F1, HESX1, SOX2	0.00195
1317	POU5F1, HESX1, SOX17, SOX2	0.00195
1318	TFAP2C, WT1, POU5F1, SOX2	0.00194
1319	OSR1, NR5A1, SOX2	0.00194
1320	IRX2, POU5F1, HESX1, SOX2	0.00194
1321	HAND1, HEY2, PRDM14, SOX2	0.00194
1322	HAND1, DMRT1, PRDM14, SOX2	0.00194
1323	PBX1, KLF4, PRDM14, SOX2	0.00194
1324	MYC, OTX1, SOX2, TGIF2	0.00194
1325	NR5A1, SOX17, PRDM14, SOX2	0.00193
1326	OSR1, CDX2, NR5A1, SOX2	0.00193
1327	POU4F1, LIN28A, POU5F1, OTX1	0.00193
1328	HLTF, DMRT1, PRDM14, SOX2	0.00192
1329	OSR1, LIN28A, POU5F1	0.00192
1330	POU4F1, LIN28A, GATA6, SOX2	0.00192
1331	LIN28A, LHX5, GSC, POU5F1	0.00192
1332	OSR1, CDX2, LIN28A, POU5F1	0.00192
1333	LIN28A, NANOG, POU5F1, PRDM14	0.00192
1334	HLTF, POU4F1, LIN28A, POU5F1	0.00192
1335	TFAP2C, LIN28A, EMX2, SOX2	0.00191
1336	LHX1, IRX2, PRDM14, SOX2	0.00191
1337	SIX3, PRDM14, SOX2, TGIF2	0.00191
1338	LIN28A, GSC, POU5F1, HEY2	0.00191
1339	LIN28A, IRX2, HOXB5, SOX2	0.00191
1340	LHX5, HEY2, PRDM14, SOX2	0.00191
1341	ZIC3, NR5A1, MYC, SOX2	0.00191
1342	NKX2-5, LIN28A, EOMES, SOX2	0.00191
1343	POU4F1, HAND1, NR5A1, SOX2	0.00190
1344	DLX5, PRDM14, SOX2, TGIF2	0.00190
1345	GSC, POU5F1, SOX2, MEIS1	0.00190
1346	POU4F1, LIN28A, POU5F1, PRDM14	0.00190
1347	NR5A1, OTX1, HEY2, SOX2	0.00190
1348	NANOG, PRDM14, SOX2	0.00190
1349	MEIS2, DLX5, PRDM14, SOX2	0.00189
1350	MEIS2, PRDM14, SOX2	0.00189
1351	OTX1, HOXB5, PRDM14, SOX2	0.00189
1352	OSR1, LIN28A, EOMES, SOX2	0.00189
1353	LIN28A, IRX2, SOX2, TGIF2	0.00189
1354	MEIS2, LIN28A, LHX1, SOX2	0.00189
1355	LIN28A, PAX6, SOX17, SOX2	0.00189
1356	CDX2, NANOG, PRDM14, SOX2	0.00189
1357	CDX2, MEIS2, PRDM14, SOX2	0.00189
1358	DLX5, HOXB5, PRDM14, SOX2	0.00189
1359	HLTF, LIN28A, POU5F1, HEY2	0.00189
1360	GSC, MYC, PRDM14, SOX2	0.00188
1361	GSC, POU5F1, MYC, TGIF2	0.00188
1362	OSR1, LIN28A, SOX2, STAT3	0.00188
1363	PBX1, HAND1, PRDM14, SOX2	0.00188
1364	GBX2, LIN28A, POU5F1, MYC	0.00188
1365	OSR1, KLF4, PRDM14, SOX2	0.00187
1366	LIN28A, NR5A1, POU5F1, GATA6	0.00187
1367	GBX2, LHX5, POU5F1, SOX2	0.00186
1368	DLX5, LHX5, PRDM14, SOX2	0.00186
1369	MEIS2, DLX5, POU5F1, SOX2	0.00186
1370	PBX1, LIN28A, LHX5, SOX2	0.00186
1371	BHLHE22, HAND1, NR5A1, SOX2	0.00185
1372	MYC, PRDM14, NR2F2, SOX2	0.00185
1373	PBX1, SIX3, PRDM14, SOX2	0.00185
1374	HLTF, LIN28A, HESX1, SOX2	0.00184
1375	BHLHE22, HOXB5, PRDM14, SOX2	0.00184
1376	SIX3, LIN28A, GSC, NR5A1	0.00184
1377	HLTF, SIX3, LIN28A, POU5F1	0.00184
1378	PBX1, LIN28A, DLX5, SOX2	0.00183
1379	LIN28A, MYC, SOX17, SOX2	0.00183
1380	WT1, IRX2, POU5F1, SOX2	0.00183
1381	POU5F1, CBX5, PRDM14, SOX2	0.00183
1382	PBX1, GSC, PRDM14, SOX2	0.00183
1383	LIN28A, GSC, NR5A1, PRDM14	0.00183
1384	GSC, NANOG, POU5F1, SOX2	0.00183
1385	HESX1, GATA6, PRDM14, SOX2	0.00182
1386	HLTF, POU5F1, MYC	0.00182
1387	HLTF, HAND1, PRDM14, SOX2	0.00182
1388	HLTF, LHX1, PRDM14, SOX2	0.00182
1389	LIN28A, MYC, SOX2, MEIS1	0.00181
1390	LIN28A, DMRT1, POU5F1, PRDM14	0.00181
1391	BHLHE22, MEIS2, PRDM14, SOX2	0.00181
1392	LIN28A, GATA6, SOX2	0.00181
1393	ZIC3, NANOG, POU5F1, SOX2	0.00181
1394	CDX2, HLTF, POU5F1, MYC	0.00181
1395	CDX2, LIN28A, GATA6, SOX2	0.00181
1396	PBX1, LHX2, POU5F1, SOX2	0.00181
1397	DMRT1, NR5A1, OTX1, SOX2	0.00180
1398	NKX2-5, POU4F1, POU5F1, SOX2	0.00180
1399	GBX2, POU4F1, LIN28A, SOX2	0.00180
1400	DMRT1, LHX5, PRDM14, SOX2	0.00180
1401	HAND1, LHX1, PRDM14, SOX2	0.00180
1402	LIN28A, DLX5, POU5F1	0.00180
1403	OSR1, IRX2, PRDM14, SOX2	0.00179
1404	OSR1, SIX3, NR5A1, SOX2	0.00179
1405	HAND1, PRDM14, SOX2, TGIF2	0.00179
1406	CDX2, LIN28A, DLX5, POU5F1	0.00179
1407	POU5F1, SOX17, KLF4, SOX2	0.00178
1408	HESX1, HEY2, PRDM14, SOX2	0.00178
1409	GATA6, PRDM14, SOX2, TGIF2	0.00178
1410	OSR1, PRDM14, SOX2	0.00178
1411	HLTF, BHLHE22, NR5A1, SOX2	0.00178
1412	SIX3, GBX2, LIN28A, SOX2	0.00178
1413	OSR1, CDX2, PRDM14, SOX2	0.00178
1414	LIN28A, FOXO1, PRDM14, SOX2	0.00177
1415	DLX5, GSC, POU5F1, PRDM14	0.00177
1416	LIN28A, DLX5, GSC, NR5A1	0.00177
1417	ZIC3, IRX2, PRDM14, SOX2	0.00177
1418	DLX5, POU5F1, MYC, PRDM14	0.00177
1419	LHX1, PRDM14, SOX2, TGIF2	0.00177
1420	LIN28A, EOMES, POU5F1, HEY2	0.00176
1421	SIX3, NKX2-5, LIN28A, SOX2	0.00176
1422	IRX2, NANOG, PRDM14, SOX2	0.00176
1423	LIN28A, LHX2, SOX2, STAT3	0.00175
1424	PBX1, POU4F1, PRDM14, SOX2	0.00175
1425	DLX5, NR5A1, OTX1, SOX2	0.00175
1426	LIN28A, WT1, LHX5, SOX2	0.00175
1427	HLTF, NKX2-5, LIN28A, SOX2	0.00175
1428	NR5A1, GATA4, PRDM14, SOX2	0.00174
1429	EOMES, HOXB5, PRDM14, SOX2	0.00174
1430	POU4F1, HOXB5, PRDM14, SOX2	0.00174
1431	HAND1, LIN28A, GSC, POU5F1	0.00173
1432	PBX1, DLX5, PRDM14, SOX2	0.00173
1433	LIN28A, DMRT1, GSC, POU5F1	0.00173
1434	OSR1, DLX5, PRDM14, SOX2	0.00172
1435	LIN28A, GSC, FOXO1, SOX2	0.00172
1436	SIX3, LIN28A, POU5F1, PRDM14	0.00171
1437	PBX1, LIN28A, NANOG, SOX2	0.00171
1438	EOMES, MYC, PRDM14, SOX2	0.00171
1439	LIN28A, IRX2, HESX1, SOX2	0.00171
1440	LIN28A, GATA4, SOX2, TGIF2	0.00170
1441	OSR1, POU4F1, PRDM14, SOX2	0.00170
1442	GBX2, IRX2, PRDM14, SOX2	0.00170
1443	PBX1, TFAP2C, NR5A1, POU5F1	0.00170
1444	LIN28A, POU5F1, MYC, GATA6	0.00170
1445	BHLHE22, POU5F1, GATA6, SOX2	0.00170
1446	HAND1, POU5F1, SOX2, STAT3	0.00170
1447	NR5A1, EOMES, HOXB5, SOX2	0.00170
1448	HAND1, LIN28A, WT1, SOX2	0.00169
1449	LIN28A, EOMES, POU5F1, OTX1	0.00169
1450	PBX1, HEY2, PRDM14, SOX2	0.00169
1451	PBX1, POU5F1, SOX2, TGIF2	0.00169
1452	NR5A1, POU5F1, REST, SOX2	0.00169
1453	POU5F1, GATA4, KLF4, SOX2	0.00168
1454	POU5F1, OTX1, SOX2, STAT3	0.00168
1455	POU4F1, POU5F1, SOX17, SOX2	0.00168
1456	PRDM14, NR2F2, SOX2, TGIF2	0.00168
1457	MEIS2, OTX1, PRDM14, SOX2	0.00168
1458	HLTF, LIN28A, POU5F1, GATA6	0.00168
1459	LIN28A, HEY2, SOX2, STAT3	0.00168
1460	LIN28A, EOMES, POU5F1, MYC	0.00167
1461	POU4F1, LIN28A, POU5F1	0.00167
1462	SIX3, NR5A1, EOMES, SOX2	0.00167
1463	MYC, PRDM14, SOX2, STAT3	0.00167
1464	CDX2, POU4F1, LIN28A, POU5F1	0.00167
1465	SIX3, NR5A1, HEY2, SOX2	0.00167
1466	NR5A1, EOMES, OTX1, SOX2	0.00167
1467	IRX2, KLF4, PRDM14, SOX2	0.00167
1468	SIX3, LIN28A, POU5F1, OTX1	0.00167
1469	PBX1, TFAP2C, IRX2, POU5F1	0.00166
1470	BHLHE22, NR5A1, HEY2, SOX2	0.00166
1471	LHX5, KLF4, PRDM14, SOX2	0.00166
1472	TFAP2C, CDX1, IRX2, SOX2	0.00166
1473	OSR1, OTX1, PRDM14, SOX2	0.00166
1474	NKX2-5, LIN28A, KLF4, SOX2	0.00166
1475	GBX2, LIN28A, WT1, SOX2	0.00166
1476	MEIS2, POU4F1, PRDM14, SOX2	0.00166
1477	GBX2, NR5A1, POU5F1, PRDM14	0.00166
1478	POU5F1, HESX1, HOXB5, SOX2	0.00166
1479	BHLHE22, NANOG, PRDM14, SOX2	0.00166
1480	ZIC3, NR5A1, KLF4, SOX2	0.00165
1481	HLTF, LIN28A, EOMES, POU5F1	0.00165
1482	HOXB5, PRDM14, SOX2, TGIF2	0.00164
1483	IRX2, NR5A1, OTX1, SOX2	0.00164
1484	EOMES, OTX1, PRDM14, SOX2	0.00164
1485	PBX1, EOMES, PRDM14, SOX2	0.00164
1486	HESX1, OTX1, PRDM14, SOX2	0.00164
1487	LHX1, HOXB5, PRDM14, SOX2	0.00164
1488	LIN28A, GSC, MYC, TGIF2	0.00164
1489	TFAP2C, IRX2, NR5A1, POU5F1	0.00163
1490	PBX1, POU5F1, CBX5, SOX2	0.00163
1491	GSC, POU5F1, MYC, PRDM14	0.00163
1492	HLTF, POU4F1, NR5A1, SOX2	0.00163
1493	PBX1, HLTF, PRDM14, SOX2	0.00163
1494	LIN28A, HEY2, SOX2, MEIS1	0.00163
1495	HLTF, LIN28A, ZIC3, POU5F1	0.00163
1496	HAND1, LIN28A, HESX1, SOX2	0.00163
1497	PBX1, TFAP2C, NR5A1, SOX2	0.00163
1498	OSR1, LIN28A, POU5F1, OTX1	0.00162
1499	SIX3, MEIS2, PRDM14, SOX2	0.00162
1500	TFAP2C, LIN28A, WT1, POU5F1	0.00162
1501	POU5F1, GATA4, SOX2, STAT3	0.00162
1502	LIN28A, POU5F1, GATA4, PRDM14	0.00162
1503	LIN28A, NR5A1, POU5F1, PRDM14	0.00161
1504	HAND1, HOXB5, PRDM14, SOX2	0.00161
1505	TFAP2C, NKX2-5, LIN28A, SOX2	0.00161
1506	GSC, KLF4, PRDM14, SOX2	0.00161
1507	ZIC3, EOMES, POU5F1, SOX2	0.00161
1508	OSR1, SIX3, PRDM14, SOX2	0.00161
1509	PAX6, POU5F1, GATA4, SOX2	0.00160
1510	HLTF, POU5F1, MYC, OTX1	0.00160
1511	LIN28A, WT1, IRX2, SOX2	0.00160
1512	OSR1, BHLHE22, PRDM14, SOX2	0.00160
1513	LIN28A, CBX5, PRDM14, SOX2	0.00160
1514	GBX2, NR5A1, POU5F1, MYC	0.00160
1515	LIN28A, DLX5, MYC, PRDM14	0.00160
1516	LIN28A, WT1, HOXB5, SOX2	0.00160
1517	POU4F1, NANOG, PRDM14, SOX2	0.00160
1518	POU5F1, SOX17, SOX2	0.00159
1519	LHX2, POU5F1, SOX2	0.00159
1520	LIN28A, WT1, POU5F1, SOX17	0.00159
1521	SIX3, NANOG, PRDM14, SOX2	0.00159
1522	SIX3, LHX2, POU5F1, SOX2	0.00159
1523	PBX1, POU5F1, GATA4, SOX2	0.00159
1524	SIX3, HOXB5, PRDM14, SOX2	0.00159
1525	CDX2, LHX2, POU5F1, SOX2	0.00159
1526	IRX2, MYC, OTX1, SOX2	0.00158
1527	CDX2, POU5F1, SOX17, SOX2	0.00158
1528	EOMES, HEY2, PRDM14, SOX2	0.00158
1529	SIX3, LHX5, PRDM14, SOX2	0.00158
1530	CDX1, SOX17, PRDM14, SOX2	0.00158
1531	BHLHE22, HESX1, PRDM14, SOX2	0.00158
1532	ONECUT1, LIN28A, MYC, SOX2	0.00157
1533	LIN28A, POU5F1, SOX17	0.00157
1534	HLTF, LIN28A, NR5A1, POU5F1	0.00157
1535	SIX3, EOMES, PRDM14, SOX2	0.00157
1536	POU4F1, LIN28A, POU5F1, SOX17	0.00157
1537	HAND1, LIN28A, POU5F1, PRDM14	0.00157
1538	EMX2, POU5F1, SOX17, SOX2	0.00157
1539	POU5F1, CBX5, KLF4, SOX2	0.00156
1540	PAX6, POU5F1, CBX5, SOX2	0.00156
1541	CDX2, LIN28A, POU5F1, SOX17	0.00156
1542	OSR1, NR5A1, SOX2, TGIF2	0.00156
1543	TFAP2C, FOXO1, POU5F1, SOX2	0.00156
1544	LIN28A, GSC, SOX2, MEIS1	0.00156
1545	LIN28A, DLX5, HESX1, SOX2	0.00156
1546	NR5A1, POU5F1, MYC, OTX1	0.00155
1547	NKX2-5, HAND1, POU5F1, SOX2	0.00155
1548	NKX2-5, LHX1, POU5F1, SOX2	0.00155
1549	DLX5, NR5A1, SOX2	0.00155
1550	LIN28A, EOMES, POU5F1, PRDM14	0.00155
1551	LIN28A, LHX5, HOXB5, SOX2	0.00155
1552	LIN28A, DLX5, GSC, PRDM14	0.00155
1553	CDX2, DLX5, NR5A1, SOX2	0.00155
1554	PBX1, GBX2, LIN28A, SOX2	0.00154
1555	LHX2, CDX1, POU5F1, SOX2	0.00154
1556	GBX2, LIN28A, NR5A1, PRDM14	0.00154
1557	WT1, MYC, PRDM14, SOX2	0.00154
1558	POU4F1, LHX2, POU5F1, SOX2	0.00154
1559	POU5F1, MYC, OTX1, PRDM14	0.00154
1560	DLX5, NANOG, PRDM14, SOX2	0.00154
1561	LIN28A, POU5F1, HESX1, SOX17	0.00153
1562	DLX5, POU5F1, OTX1, PRDM14	0.00153
1563	LIN28A, ZIC3, NR5A1, POU5F1	0.00153
1564	TFAP2C, LIN28A, WT1, SOX2	0.00153
1565	LHX1, MYC, KLF4, SOX2	0.00153
1566	LIN28A, POU5F1, HEY2	0.00153
1567	LIN28A, WT1, GSC, POU5F1	0.00153
1568	GBX2, MYC, PRDM14, SOX2	0.00153
1569	CDX2, LIN28A, POU5F1, HEY2	0.00153
1570	LIN28A, IRX2, EOMES, POU5F1	0.00153
1571	TFAP2C, POU5F1, HESX1, SOX2	0.00152
1572	PBX1, TFAP2C, LIN28A, NR5A1	0.00152
1573	TFAP2C, IRX2, NR5A1, SOX2	0.00152
1574	HLTF, LIN28A, MYC	0.00152
1575	PBX1, TFAP2C, IRX2, SOX2	0.00152
1576	OSR1, LIN28A, NR5A1, POU5F1	0.00152
1577	LIN28A, GATA6, SOX2, STAT3	0.00152
1578	CDX2, HLTF, LIN28A, MYC	0.00152
1579	SIX3, HESX1, PRDM14, SOX2	0.00152
1580	MYC, SOX2, TGIF2	0.00151
1581	LIN28A, POU5F1, OTX1, HEY2	0.00151
1582	CDX2, MYC, SOX2, TGIF2	0.00151
1583	PBX1, TFAP2C, LIN28A, IRX2	0.00151
1584	PBX1, IRX2, PRDM14, SOX2	0.00151
1585	NKX2-5, POU5F1, SOX17, SOX2	0.00150
1586	NR5A1, POU5F1, SOX2, MEIS1	0.00150
1587	GSC, NR5A1, SOX2	0.00150
1588	LIN28A, NR5A1, MYC, OTX1	0.00150
1589	CDX2, GSC, NR5A1, SOX2	0.00150
1590	GBX2, HAND1, POU5F1, SOX2	0.00150
1591	SIX3, LIN28A, GATA6, SOX2	0.00149
1592	PBX1, NR5A1, MYC, SOX2	0.00149
1593	MEIS2, LIN28A, EOMES, SOX2	0.00149
1594	LIN28A, LHX5, GATA6, SOX2	0.00149
1595	LIN28A, NANOG, HOXB5, SOX2	0.00149
1596	IRX2, MYC, SOX2	0.00149
1597	HLTF, PRDM14, SOX2, TGIF2	0.00148
1598	PBX1, LIN28A, SOX2, TGIF2	0.00148
1599	PBX1, POU5F1, HOXB5, SOX2	0.00148
1600	CDX2, IRX2, MYC, SOX2	0.00148
1601	LIN28A, GSC, NANOG, POU5F1	0.00148
1602	POU5F1, MYC, HEY2, PRDM14	0.00148
1603	MEIS2, KLF4, PRDM14, SOX2	0.00148
1604	OSR1, POU4F1, NR5A1, SOX2	0.00148
1605	LIN28A, HESX1, SOX17, SOX2	0.00148
1606	PBX1, GATA6, PRDM14, SOX2	0.00148
1607	LIN28A, WT1, EOMES, SOX2	0.00148
1608	HLTF, POU5F1, MYC, PRDM14	0.00148
1609	GSC, PRDM14, SOX2, STAT3	0.00147
1610	HESX1, PRDM14, SOX2	0.00147
1611	HLTF, GBX2, POU5F1, SOX2	0.00147
1612	LHX1, POU5F1, GATA6, SOX2	0.00147
1613	POU4F1, GSC, PRDM14, SOX2	0.00147
1614	KLF4, PRDM14, SOX2, TGIF2	0.00147
1615	GBX2, BHLHE22, LIN28A, SOX2	0.00147
1616	BHLHE22, IRX2, MYC, SOX2	0.00147
1617	ZIC3, NR5A1, OTX1, SOX2	0.00146
1618	LIN28A, ZIC3, IRX2, POU5F1	0.00146
1619	HLTF, LIN28A, GATA6, SOX2	0.00146
1620	LIN28A, FOXO1, POU5F1, SOX17	0.00146
1621	CDX2, HESX1, PRDM14, SOX2	0.00146
1622	LIN28A, NANOG, POU5F1, MYC	0.00146
1623	LIN28A, DLX5, POU5F1, SOX17	0.00146
1624	HLTF, NR5A1, POU5F1, MYC	0.00146
1625	HAND1, LIN28A, GATA6, SOX2	0.00146
1626	PAX6, POU5F1, PRDM14, SOX2	0.00145
1627	NKX2-5, DLX5, POU5F1, SOX2	0.00145
1628	LHX2, POU5F1, KLF4, SOX2	0.00145
1629	PBX1, LHX1, PRDM14, SOX2	0.00145
1630	WT1, OTX1, PRDM14, SOX2	0.00144
1631	LIN28A, DMRT1, POU5F1, MYC	0.00144
1632	MEIS2, LIN28A, ZIC3, SOX2	0.00144
1633	GBX2, LIN28A, OTX1, SOX2	0.00144
1634	IRX2, GATA6, PRDM14, SOX2	0.00143
1635	NR5A1, POU5F1, GATA6, PRDM14	0.00143
1636	SIX3, LIN28A, POU5F1	0.00143
1637	MYC, GATA6, PRDM14, SOX2	0.00143
1638	LIN28A, GSC, MYC, PRDM14	0.00143
1639	LHX2, CDX1, PRDM14, SOX2	0.00143
1640	HLTF, LHX5, PRDM14, SOX2	0.00143
1641	GSC, PRDM14, SOX2	0.00143
1642	NKX2-5, POU4F1, LIN28A, SOX2	0.00143
1643	NKX2-5, DMRT1, POU5F1, SOX2	0.00143
1644	IRX2, NR5A1, SOX2	0.00143
1645	CDX2, SIX3, LIN28A, POU5F1	0.00143
1646	MEIS2, IRX2, PRDM14, SOX2	0.00143
1647	IRX2, EOMES, MYC, SOX2	0.00143
1648	CDX2, GSC, PRDM14, SOX2	0.00143
1649	TFAP2C, LIN28A, IRX2, NR5A1	0.00142
1650	CDX2, IRX2, NR5A1, SOX2	0.00142
1651	SIX3, POU5F1, SOX17, SOX2	0.00142
1652	POU4F1, LIN28A, NR2F2, SOX2	0.00142
1653	LIN28A, GATA6, OTX1, SOX2	0.00142
1654	TFAP2C, LIN28A, POU5F1, PRDM14	0.00142
1655	SIX3, IRX2, MYC, SOX2	0.00142
1656	IRX2, LHX5, PRDM14, SOX2	0.00142
1657	ZIC3, WT1, POU5F1, SOX2	0.00142
1658	OSR1, ZIC3, POU5F1, SOX2	0.00142
1659	NKX2-5, MYC, PRDM14, SOX2	0.00142
1660	OSR1, LIN28A, DLX5, POU5F1	0.00142
1661	ZIC3, NR5A1, SOX2	0.00142
1662	DMRT1, HESX1, PRDM14, SOX2	0.00142
1663	LIN28A, WT1, NANOG, SOX2	0.00142
1664	GBX2, LIN28A, NR5A1, MYC	0.00141
1665	TFAP2C, LIN28A, POU5F1, MYC	0.00141
1666	SIX3, GSC, NR5A1, SOX2	0.00141
1667	OSR1, NR5A1, OTX1, SOX2	0.00141
1668	HLTF, POU5F1, NR2F2, SOX2	0.00141
1669	DLX5, EOMES, PRDM14, SOX2	0.00141
1670	IRX2, POU5F1, NR2F2, SOX2	0.00141
1671	NR5A1, EOMES, SOX2	0.00141
1672	CDX2, ZIC3, NR5A1, SOX2	0.00141
1673	CDX2, NR5A1, EOMES, SOX2	0.00141
1674	GSC, NR5A1, EOMES, POU5F1	0.00141
1675	WT1, POU5F1, GATA6, SOX2	0.00141
1676	LEF1, POU5F1, PRDM14, SOX2	0.00140
1677	PBX1, LIN28A, LHX2, SOX2	0.00140
1678	LIN28A, EOMES, POU5F1	0.00140
1679	DLX5, GSC, PRDM14, SOX2	0.00140
1680	NR5A1, POU5F1, MYC, SOX17	0.00140
1681	LIN28A, MYC, OTX1, PRDM14	0.00140
1682	POU4F1, GSC, NR5A1, SOX2	0.00140
1683	MYC, KLF4, SOX2, TGIF2	0.00140
1684	LIN28A, LHX2, CDX1, SOX2	0.00140
1685	LIN28A, HESX1, HOXB5, SOX2	0.00140
1686	BHLHE22, DMRT1, NR5A1, SOX2	0.00139
1687	CDX2, LIN28A, EOMES, POU5F1	0.00139
1688	GSC, HESX1, PRDM14, SOX2	0.00139
1689	OSR1, NR5A1, POU5F1, MYC	0.00139
1690	ZIC3, NR5A1, SOX2, TGIF2	0.00139
1691	OSR1, PBX1, PRDM14, SOX2	0.00139
1692	SIX3, DMRT1, NR5A1, SOX2	0.00139
1693	EOMES, PRDM14, SOX2	0.00139
1694	CDX2, EOMES, PRDM14, SOX2	0.00139
1695	LIN28A, ZIC3, POU5F1, PRDM14	0.00139
1696	BHLHE22, IRX2, NR5A1, SOX2	0.00139
1697	PBX1, LIN28A, POU5F1, SOX17	0.00139
1698	LIN28A, ZIC3, POU5F1, MYC	0.00139
1699	BHLHE22, LIN28A, NR2F2, SOX2	0.00139
1700	HLTF, DLX5, POU5F1, PRDM14	0.00139
1701	GBX2, PAX6, POU5F1, SOX2	0.00138
1702	EOMES, POU5F1, NR2F2, SOX2	0.00138
1703	MEIS2, NR5A1, MYC, SOX2	0.00138
1704	POU4F1, EOMES, PRDM14, SOX2	0.00138
1705	DLX5, POU5F1, HEY2, PRDM14	0.00138
1706	POU5F1, MYC, PRDM14	0.00137
1707	LIN28A, LHX5, POU5F1, MYC	0.00137
1708	CDX2, POU5F1, MYC, PRDM14	0.00137
1709	GBX2, EOMES, POU5F1, SOX2	0.00137
1710	LIN28A, DLX5, OTX1, PRDM14	0.00137
1711	LHX2, DLX5, POU5F1, SOX2	0.00137
1712	LIN28A, PAX6, GATA4, SOX2	0.00136
1713	FOXD3, LIN28A, POU5F1, PRDM14	0.00136
1714	MEIS2, LHX5, POU5F1, SOX2	0.00136
1715	PBX1, LIN28A, GSC, POU5F1	0.00135
1716	LIN28A, LHX2, POU5F1, MYC	0.00135
1717	BHLHE22, POU5F1, MYC, PRDM14	0.00135
1718	GBX2, LHX1, POU5F1, SOX2	0.00135
1719	LIN28A, GSC, HOXB5, SOX2	0.00135
1720	HLTF, LIN28A, MYC, OTX1	0.00135
1721	BHLHE22, GSC, PRDM14, SOX2	0.00135
1722	POU5F1, CBX5, HOXB5, SOX2	0.00134
1723	LIN28A, PAX6, CBX5, SOX2	0.00134
1724	BHLHE22, LIN28A, POU5F1, SOX17	0.00134
1725	BHLHE22, LIN28A, POU5F1, HEY2	0.00134
1726	GBX2, HESX1, PRDM14, SOX2	0.00134
1727	PRDM14, NR2F2, SOX2	0.00134
1728	MEIS2, HAND1, PRDM14, SOX2	0.00134
1729	HAND1, LIN28A, SOX2, STAT3	0.00134
1730	NANOG, PRDM14, SOX2, TGIF2	0.00134
1731	SIX3, MYC, SOX2, TGIF2	0.00133
1732	NR5A1, SOX17, SOX2, TGIF2	0.00133
1733	POU4F1, DMRT1, NR5A1, SOX2	0.00133
1734	HOXB5, HEY2, PRDM14, SOX2	0.00133
1735	BHLHE22, LIN28A, LHX1, POU5F1	0.00133
1736	TFAP2C, LIN28A, POU5F1, HESX1	0.00133
1737	SIX3, GSC, PRDM14, SOX2	0.00133
1738	POU4F1, IRX2, MYC, SOX2	0.00133
1739	CDX1, GSC, POU5F1, SOX2	0.00133
1740	BHLHE22, EOMES, PRDM14, SOX2	0.00133
1741	CDX2, PRDM14, NR2F2, SOX2	0.00133
1742	BHLHE22, LHX2, POU5F1, SOX2	0.00132
1743	MYC, SOX2	0.00132
1744	LIN28A, NR5A1, REST, SOX2	0.00132
1745	GSC, POU5F1, PRDM14	0.00132
1746	LIN28A, LHX1, POU5F1, HEY2	0.00132
1747	GSC, POU5F1, OTX1, TGIF2	0.00132
1748	CDX2, MYC, SOX2	0.00132
1749	CDX2, GSC, POU5F1, PRDM14	0.00132
1750	PBX1, LIN28A, CBX5, SOX2	0.00132
1751	NR5A1, EOMES, HEY2, SOX2	0.00132
1752	LHX5, POU5F1, HESX1, SOX2	0.00132
1753	POU5F1, OTX1, SOX2, MEIS1	0.00132
1754	IRX2, SOX17, PRDM14, SOX2	0.00132
1755	BHLHE22, POU5F1, MYC	0.00132
1756	HLTF, LIN28A, NR5A1, MYC	0.00131
1757	CDX2, BHLHE22, POU5F1, MYC	0.00131
1758	TFAP2C, NKX2-5, LIN28A, POU5F1	0.00131
1759	DLX5, HESX1, PRDM14, SOX2	0.00131
1760	LIN28A, NR5A1, POU5F1, OTX1	0.00131
1761	LIN28A, PAX6, PRDM14, SOX2	0.00131
1762	LIN28A, LHX2, NR5A1, POU5F1	0.00131
1763	GBX2, LIN28A, LHX5, SOX2	0.00131
1764	POU4F1, ZIC3, NR5A1, SOX2	0.00130
1765	NKX2-5, OTX1, PRDM14, SOX2	0.00130
1766	GBX2, NR5A1, SOX2, TGIF2	0.00130
1767	POU5F1, CBX5, SOX2, TGIF2	0.00130
1768	NR5A1, POU5F1, MYC	0.00130
1769	HAND1, NANOG, PRDM14, SOX2	0.00130
1770	LIN28A, EMX2, SOX17, SOX2	0.00129
1771	POU4F1, GSC, POU5F1, PRDM14	0.00129
1772	LIN28A, MYC, HEY2, PRDM14	0.00129
1773	CDX2, NR5A1, POU5F1, MYC	0.00129
1774	HLTF, LIN28A, MYC, PRDM14	0.00129
1775	TFAP2C, CDX1, PRDM14, SOX2	0.00129
1776	PAX6, POU5F1, MYC, SOX2	0.00129
1777	HESX1, KLF4, PRDM14, SOX2	0.00129
1778	LIN28A, NR5A1, EOMES, POU5F1	0.00128
1779	LIN28A, ZIC3, POU5F1, OTX1	0.00128
1780	LIN28A, SOX17, KLF4, SOX2	0.00128
1781	NR5A1, POU5F1, MYC, PRDM14	0.00128
1782	BHLHE22, POU5F1, SOX17, SOX2	0.00128
1783	HLTF, HOXB5, PRDM14, SOX2	0.00128
1784	SIX3, ZIC3, NR5A1, SOX2	0.00128
1785	PBX1, LHX5, PRDM14, SOX2	0.00128
1786	DLX5, POU5F1, PRDM14	0.00128
1787	GSC, OTX1, PRDM14, SOX2	0.00127
1788	CDX1, POU5F1, PRDM14, SOX2	0.00127
1789	LIN28A, CBX5, KLF4, SOX2	0.00127
1790	LIN28A, NR5A1, SOX2, MEIS1	0.00127
1791	CDX2, DLX5, POU5F1, PRDM14	0.00127
1792	GBX2, FOXO1, POU5F1, SOX2	0.00127
1793	TFAP2C, LIN28A, FOXO1, SOX2	0.00127
1794	PBX1, TFAP2C, PRDM14, SOX2	0.00127
1795	NR5A1, POU5F1, SOX17, PRDM14	0.00127
1796	SIX3, MYC, SOX2	0.00127
1797	POU4F1, NR5A1, HEY2, SOX2	0.00127
1798	SIX3, LIN28A, POU5F1, SOX17	0.00127
1799	LIN28A, ZIC3, EOMES, SOX2	0.00126
1800	LIN28A, LHX1, DLX5, POU5F1	0.00126
1801	LIN28A, ZIC3, DLX5, POU5F1	0.00126
1802	EOMES, POU5F1, HESX1, SOX2	0.00126
1803	NKX2-5, HAND1, LIN28A, SOX2	0.00126
1804	LIN28A, NR5A1, POU5F1, HEY2	0.00126
1805	SIX3, LIN28A, EOMES, POU5F1	0.00126
1806	POU4F1, POU5F1, MYC	0.00126
1807	LIN28A, MYC, PRDM14	0.00126
1808	LHX5, EOMES, PRDM14, SOX2	0.00126
1809	POU4F1, HESX1, PRDM14, SOX2	0.00125
1810	CDX2, LIN28A, MYC, PRDM14	0.00125
1811	PBX1, LIN28A, GATA4, SOX2	0.00125
1812	SIX3, LIN28A, NR2F2, SOX2	0.00125
1813	PBX1, GBX2, PRDM14, SOX2	0.00125
1814	CDX2, POU4F1, POU5F1, MYC	0.00125
1815	BHLHE22, NKX2-5, PRDM14, SOX2	0.00125
1816	TFAP2C, POU5F1, MYC, SOX2	0.00125
1817	BHLHE22, LIN28A, MYC, PRDM14	0.00125
1818	NR5A1, NANOG, SOX2	0.00125
1819	POU4F1, POU5F1, MYC, OTX1	0.00125
1820	IRX2, MYC, KLF4, SOX2	0.00125
1821	BHLHE22, GSC, POU5F1, PRDM14	0.00125
1822	LIN28A, CDX1, GSC, SOX2	0.00125
1823	CDX2, NR5A1, NANOG, SOX2	0.00125
1824	NKX2-5, ZIC3, POU5F1, SOX2	0.00125
1825	BHLHE22, WT1, PRDM14, SOX2	0.00124
1826	CDX2, SIX3, MYC, SOX2	0.00124
1827	GSC, POU5F1, MYC	0.00124
1828	LHX5, NR5A1, OTX1, SOX2	0.00124
1829	IRX2, GATA4, PRDM14, SOX2	0.00124
1830	CDX2, GSC, POU5F1, MYC	0.00124
1831	POU4F1, LIN28A, LHX1, POU5F1	0.00124
1832	PBX1, NANOG, PRDM14, SOX2	0.00124
1833	PBX1, POU5F1, HESX1, SOX2	0.00124
1834	WT1, DLX5, PRDM14, SOX2	0.00123
1835	DMRT1, MYC, SOX2, TGIF2	0.00123
1836	IRX2, HOXB5, PRDM14, SOX2	0.00123
1837	WT1, PRDM14, SOX2	0.00123
1838	OSR1, LIN28A, NR5A1, MYC	0.00123
1839	CDX2, WT1, PRDM14, SOX2	0.00123
1840	LIN28A, ZIC3, POU5F1	0.00123
1841	PBX1, LIN28A, HOXB5, SOX2	0.00123
1842	LIN28A, GATA4, KLF4, SOX2	0.00123
1843	LIN28A, NR5A1, GATA6, PRDM14	0.00123
1844	DMRT1, HOXB5, PRDM14, SOX2	0.00123
1845	HLTF, GSC, POU5F1, PRDM14	0.00123
1846	WT1, POU5F1, SOX2, TGIF2	0.00123
1847	LHX1, NANOG, PRDM14, SOX2	0.00122
1848	HLTF, NANOG, PRDM14, SOX2	0.00122
1849	SIX3, LIN28A, LHX1, POU5F1	0.00122
1850	NKX2-5, POU5F1, HEY2, SOX2	0.00122
1851	TFAP2C, CDX1, NR5A1, SOX2	0.00122
1852	CDX2, LIN28A, ZIC3, POU5F1	0.00122
1853	OSR1, HAND1, PRDM14, SOX2	0.00122
1854	POU4F1, NR5A1, EOMES, SOX2	0.00122
1855	LIN28A, NR5A1, MYC, PRDM14	0.00121
1856	LHX2, FOXO1, PRDM14, SOX2	0.00121
1857	MEIS2, LHX1, PRDM14, SOX2	0.00121
1858	GSC, POU5F1, OTX1, PRDM14	0.00121
1859	GBX2, LIN28A, POU5F1, TGIF2	0.00121
1860	LIN28A, OTX1, SOX2, STAT3	0.00121
1861	PBX1, MEIS2, PRDM14, SOX2	0.00121
1862	POU5F1, MYC, SOX17, TGIF2	0.00121
1863	LIN28A, NR5A1, MYC, SOX17	0.00121
1864	GSC, POU5F1, TGIF2	0.00121
1865	HLTF, MEIS2, PRDM14, SOX2	0.00121
1866	LIN28A, DLX5, HEY2, PRDM14	0.00121
1867	NKX2-5, PRDM14, SOX2	0.00120
1868	LIN28A, NR5A1, MYC	0.00120
1869	CDX2, GSC, POU5F1, TGIF2	0.00120
1870	CDX2, NKX2-5, PRDM14, SOX2	0.00120
1871	BHLHE22, MYC, SOX2, TGIF2	0.00120
1872	ZIC3, PRDM14, SOX2, TGIF2	0.00120
1873	CDX1, GSC, PRDM14, SOX2	0.00120
1874	HLTF, LHX1, NR5A1, SOX2	0.00120
1875	PBX1, GSC, NR5A1, SOX2	0.00120
1876	BHLHE22, POU5F1, MYC, OTX1	0.00120
1877	NR5A1, KLF4, HEY2, SOX2	0.00120
1878	SIX3, IRX2, NR5A1, SOX2	0.00120
1879	PBX1, TFAP2C, POU5F1, TGIF2	0.00119
1880	POU5F1, PRDM14, SOX2, MEIS1	0.00119
1881	LIN28A, GSC, NANOG, SOX2	0.00119
1882	OSR1, LHX5, PRDM14, SOX2	0.00119
1883	WT1, KLF4, PRDM14, SOX2	0.00119
1884	LIN28A, ZIC3, NANOG, SOX2	0.00119
1885	POU4F1, POU5F1, MYC, PRDM14	0.00119
1886	SIX3, LIN28A, LHX2, SOX2	0.00119
1887	NKX2-5, DLX5, PRDM14, SOX2	0.00119
1888	LIN28A, LHX2, SOX2	0.00119
1889	CDX2, LIN28A, NR5A1, MYC	0.00119
1890	LIN28A, POU5F1, GATA6, TGIF2	0.00118
1891	CDX2, LIN28A, LHX2, SOX2	0.00118
1892	LIN28A, LEF1, PRDM14, SOX2	0.00118
1893	BHLHE22, GSC, NR5A1, SOX2	0.00118
1894	SOX17, PRDM14, SOX2, TGIF2	0.00118
1895	DMRT1, NR5A1, SOX2, TGIF2	0.00118
1896	PBX1, ZIC3, PRDM14, SOX2	0.00118
1897	LIN28A, GSC, PRDM14	0.00118
1898	HOXB5, KLF4, PRDM14, SOX2	0.00118
1899	CDX2, LIN28A, GSC, PRDM14	0.00118
1900	NR5A1, NANOG, OTX1, SOX2	0.00118
1901	IRX2, PRDM14, SOX2, TGIF2	0.00117
1902	OSR1, POU4F1, LIN28A, POU5F1	0.00117
1903	LIN28A, ZIC3, POU5F1, HESX1	0.00117
1904	IRX2, POU5F1, SOX2, MEIS1	0.00117
1905	TFAP2C, LIN28A, DLX5, POU5F1	0.00117
1906	HAND1, LHX1, NR5A1, SOX2	0.00117
1907	BHLHE22, LIN28A, GATA6, SOX2	0.00117
1908	PBX1, SOX17, PRDM14, SOX2	0.00117
1909	LHX2, PRDM14, SOX2, TGIF2	0.00117
1910	SIX3, WT1, PRDM14, SOX2	0.00117
1911	LIN28A, LHX5, POU5F1, PRDM14	0.00117
1912	HLTF, POU5F1, OTX1, PRDM14	0.00117
1913	NR5A1, SOX2, TGIF2	0.00117
1914	GBX2, POU5F1, MYC, PRDM14	0.00117
1915	DMRT1, NANOG, PRDM14, SOX2	0.00116
1916	BHLHE22, DLX5, POU5F1, PRDM14	0.00116
1917	CDX2, NR5A1, SOX2, TGIF2	0.00116
1918	LIN28A, LHX2, KLF4, SOX2	0.00116
1919	ZIC3, HESX1, PRDM14, SOX2	0.00116
1920	POU5F1, OTX1, PRDM14	0.00116
1921	TFAP2C, NR5A1, POU5F1, TGIF2	0.00116
1922	ZIC3, MYC, PRDM14, SOX2	0.00116
1923	GSC, NR5A1, POU5F1, TGIF2	0.00116
1924	TFAP2C, POU5F1, KLF4, SOX2	0.00116
1925	LIN28A, LHX1, POU5F1, SOX17	0.00116
1926	TFAP2C, POU4F1, LIN28A, POU5F1	0.00116
1927	CDX2, POU5F1, OTX1, PRDM14	0.00116
1928	LHX1, NR5A1, HEY2, SOX2	0.00116
1929	NR5A1, POU5F1, SOX17, TGIF2	0.00116
1930	OSR1, DLX5, POU5F1, PRDM14	0.00116
1931	LHX1, LHX5, NR5A1, SOX2	0.00116
1932	CDX1, IRX2, SOX17, SOX2	0.00116
1933	OSR1, BHLHE22, LIN28A, POU5F1	0.00116
1934	LHX2, POU5F1, OTX1, SOX2	0.00115
1935	HLTF, LIN28A, DLX5, PRDM14	0.00115
1936	LIN28A, GATA4, SOX2, STAT3	0.00115
1937	OSR1, LIN28A, LHX1, POU5F1	0.00115
1938	NKX2-5, LIN28A, LHX1, SOX2	0.00115
1939	LIN28A, IRX2, POU5F1, PRDM14	0.00115
1940	POU5F1, HESX1, GATA6, PRDM14	0.00115
1941	POU5F1, SOX2, STAT3	0.00115
1942	LIN28A, ZIC3, WT1, SOX2	0.00115
1943	LIN28A, DLX5, POU5F1, HEY2	0.00115
1944	POU4F1, LIN28A, LHX2, SOX2	0.00115
1945	HAND1, GSC, PRDM14, SOX2	0.00115
1946	SIX3, DLX5, NR5A1, SOX2	0.00115
1947	NKX2-5, LIN28A, DLX5, SOX2	0.00115
1948	GSC, POU5F1, PRDM14, TGIF2	0.00115
1949	SIX3, POU5F1, MYC	0.00115
1950	MEIS2, MYC, SOX2, TGIF2	0.00114
1951	DMRT1, GSC, POU5F1, TGIF2	0.00114
1952	LIN28A, GSC, NR5A1, EOMES	0.00114
1953	ZIC3, IRX2, MYC, SOX2	0.00114
1954	LIN28A, NR5A1, SOX17, PRDM14	0.00114
1955	CDX2, POU5F1, SOX2, STAT3	0.00114
1956	POU5F1, OTX1, HEY2, PRDM14	0.00114
1957	CDX2, SIX3, POU5F1, MYC	0.00114
1958	BHLHE22, DLX5, NR5A1, SOX2	0.00114
1959	OSR1, LIN28A, ZIC3, SOX2	0.00114
1960	MYC, OTX1, SOX2	0.00113
1961	PBX1, HOXB5, PRDM14, SOX2	0.00113
1962	TFAP2C, IRX2, PRDM14, SOX2	0.00113
1963	POU4F1, LIN28A, EOMES, POU5F1	0.00113
1964	BHLHE22, LIN28A, DLX5, POU5F1	0.00113
1965	SIX3, POU5F1, MYC, OTX1	0.00113
1966	CDX2, MYC, OTX1, SOX2	0.00113
1967	NR5A1, POU5F1, HEY2, PRDM14	0.00113
1968	TFAP2C, LIN28A, POU5F1	0.00113
1969	GBX2, POU5F1, HEY2, SOX2	0.00113
1970	OSR1, SIX3, LIN28A, POU5F1	0.00113
1971	EOMES, PRDM14, SOX2, TGIF2	0.00113
1972	LHX5, POU5F1, CBX5, SOX2	0.00113
1973	LIN28A, GSC, POU5F1, KLF4	0.00113
1974	LHX2, IRX2, PRDM14, SOX2	0.00113
1975	GBX2, LIN28A, POU5F1	0.00113
1976	CDX2, TFAP2C, LIN28A, POU5F1	0.00113
1977	LIN28A, DLX5, PRDM14	0.00113
1978	FOXO1, SOX17, PRDM14, SOX2	0.00112
1979	TFAP2C, LIN28A, LHX5, POU5F1	0.00112
1980	TFAP2C, LIN28A, FOXO1, POU5F1	0.00112
1981	CDX2, LIN28A, DLX5, PRDM14	0.00112
1982	HLTF, NR5A1, HEY2, SOX2	0.00112
1983	LHX1, POU5F1, SOX2, STAT3	0.00112
1984	LHX1, IRX2, NR5A1, SOX2	0.00112
1985	NKX2-5, KLF4, PRDM14, SOX2	0.00112
1986	WT1, NR5A1, MYC, SOX2	0.00112
1987	CDX2, GBX2, LIN28A, POU5F1	0.00112
1988	LHX5, NR5A1, SOX2	0.00112
1989	LIN28A, CBX5, SOX2, TGIF2	0.00112
1990	LIN28A, CDX1, PRDM14, SOX2	0.00112
1991	TFAP2C, LHX5, POU5F1, SOX2	0.00112
1992	HLTF, LIN28A, POU5F1, SOX17	0.00112
1993	TFAP2C, LIN28A, HESX1, SOX2	0.00112
1994	PBX1, LHX2, PRDM14, SOX2	0.00112
1995	BHLHE22, LIN28A, GSC, PRDM14	0.00112
1996	HLTF, POU5F1, HEY2, PRDM14	0.00112
1997	BHLHE22, LIN28A, MYC	0.00111
1998	LHX1, POU5F1, MYC, PRDM14	0.00111
1999	LIN28A, GSC, OTX1, TGIF2	0.00111
2000	SIX3, NKX2-5, PRDM14, SOX2	0.00111
[truncated: 14,861 more rows]
